# Supplementary material for: Convergent Genomic Signatures of Cashmere Traits: Evidence for Natural and Artificial Selection
Source: Int J Mol Sci. 2023 Jan 6;24(2):1165. doi: 10.3390/ijms24021165 (PMC9860930; doi:10.3390/ijms24021165)
Supplement: Supplementary file 1 [file ijms-24-01165-s001.zip › Supplementary Tables.xlsx]

## Sheet: Table S1
Table S1. Previously published genomes for the 30 ruminant species used in this study.
Species	Family	Scientific_name	English_name	Scaffold_N50	Contig_N50	Genome_name	Genome_version
LesserMouseDeer	Tragulidae	Tragulus kanchil	Lesser mouse-deer	243497	13850	LMD	GCA_006408655.1
Pronghorn	Antilocapridae	Antilocapra americana	Pronghorn	18739554	220431	GSC_phorn_1.0	GCA_007570785.1
Giraffe	Giraffidae	Giraffa camelopardalis rothschildi	Giraffe	158234173	11323477	ASM1759144v1	GCA_017591445.1
Okapi	Giraffidae	Okapia johnstoni	Okapi	3620116	58892	ASM2101868v1	GCA_021018685.1
RedDeer	Cervidae	Cervus elaphus hippelaphus	Red deer	107358006	7944	CerEla1.0	GCA_002197005.1
Reindeer	Cervidae	Rangifer tarandus granti	Reindeer	9347320	231339	LSU_RangTar_1.0	GCA_014898785.1
BlackMuntjac	Cervidae	Muntiacus crinifrons	Black muntjac	1305444	8265	ASM2027666v1	GCA_006408485.1
EasternRoeDeer	Cervidae	Capreolus pygargus	Eastern roe deer	6067221	80310	ASM1292296v1	GCA_012922965.1
WhiteTailedDeer	Cervidae	Odocoileus virginianus	White-tailed deer	17102683	5999512	Odo_v1	GCA_014726795.1
AlpineMuskDeer	Moschidae	Moschus chrysogaster	Alpine musk deer	100428	3769	NPU_MCHR_1.0	GCA_006461725.1
ChineseForestMuskDeer	Moschidae	Moschus berezovskii	Chinese forest musk deer	2509225	57706	ASM2237691v1	GCA_006459085.1
LesserKudu	Bovidae	Tragelaphus imberbis	Lesser kudu	1775046	12858	LEK	GCA_006410775.1
Bushbuck	Bovidae	Tragelaphus scriptus	Bushbuck	890554	28350	BUB	GCA_006410495.1
Sitatunga	Bovidae	Tragelaphus spekii	Sitatunga	46427	9477	STG	GCA_006411015.1
Bongo	Bovidae	Tragelaphus eurycerus	Bongo	12574	1974	BNG	GCA_006410755.1
DomesticYak	Bovidae	Bos grunniens	Domestic yak	114386978	44716738	LU_Bosgru_v3.0	GCA_005887515.1
WildYak	Bovidae	Bos mutus	Wild yak	102953489	23623	ASM296843v1	GCA_002968435.1
Zebu Cattle	Bovidae	Bos indicus	Zebu cattle	104466507	26764281	UOA_Brahman_1	GCA_003369695.2
Cattle	Bovidae	Bos taurus	Cattle	103308737	25896116	ARS-UCD1.2	GCA_002263795.2
Gemsbok	Bovidae	Oryx gazella	Gemsbok	1579191	19498	UCDavis_Ogaz_1	GCA_003945745.1
Topi	Bovidae	Damaliscus lunatus	Topi	1166796	38843	CTB	GCA_006408505.1
BlueWildebeest	Bovidae	Connochaetes taurinus	Blue wildebeest	366224	70608	BWD	GCA_006408615.1
TibetanAntelope	Bovidae	Pantholops hodgsonii	Tibetan antelope	2772860	18674	PHO1.0	GCA_000400835.1
Sheep	Bovidae	Ovis aries	Sheep	107697089	2572683	Oar_rambouillet_v1.0	GCA_002742125.1
SnowSheep	Bovidae	Ovis nivicola lydekkeri	Snow sheep	2011554	1765443	OvNiv1.0	GCA_903231385.1
BighornSheep	Bovidae	Ovis canadensis canadensis	Bighorn sheep	100190483	8067	ASM103953v1	GCA_001039535.1
BarbarySheep	Bovidae	Ammotragus lervia	Barbary sheep	1301762	52017	ALER1.0	GCA_002201775.1
Bharal	Bovidae	Pseudois nayaur	Bharal	21385	20979	ASM318257v1	GCA_003182575.1
SiberianIbex	Bovidae	Capra sibirica	Siberian ibex	15190720	376582	ASM318261v2	GCA_003182615.2
Goat	Bovidae	Capra hircus	Goat	87277232	26244591	ARS1	GCA_001704415.1

## Sheet: Table S2
Table S2. The samples information of goat whole genome resequencing.
SRA accession	Country	Sex(F:Female,M:Male)	Species	Group (0: nocashmere,1: cashmere)
SRR6246084	Chinese	F	Leizhou_goat	0
SRR6246085	Chinese	F	Leizhou_goat	0
SRR6246086	Chinese	F	Leizhou_goat	0
SRR6246087	Chinese	F	Leizhou_goat	0
SRR6246091	Chinese	F	Leizhou_goat	0
ERR313206	Iran	F	Black Mountain Goat	0
ERR340332	Iran	F	Black Mountain Goat	0
ERR340337	Iran	F	Black Mountain Goat	0
ERR313215	Iran	F	Black Mountain Goat	0
ERR297229	Iran	F	Black Mountain Goat	0
ERR313204	Iran	F	Black _Brown goat	0
ERR313210	Iran	F	Black _Brown goat	0
ERR313197	Iran	F	Black _Brown goat	0
ERR313209	Iran	F	Black _Brown goat	0
SRR5803185	Chinese	F	Maguan goat	0
SRR5803230	Chinese	F	Raoshan_white_goat	0
SRR5803169	Chinese	F	Guizhou black goat	0
SRR5803159	Chinese	F	Tibetan goat	0
SRR5803233	Chinese	F	Jian chang black goat	0
SRR11176427	Chinese	F	Macheng black goat	0
SRR11176422	Chinese	F	Yichang white goat	0
SRR11176426	Chinese	F	Matou goat	0
SRR10604249	Chinese	F	Matou goat	0
SRR10604248	Chinese	F	Matou goat	0
SRR10604247	Chinese	F	Matou goat	0
SRR5803171	Chinese	F	Matou goat	0
SRR8237098	Bengal	F	Black_Bengal goat	0
SRR8928054	Bengal	F	Black_Bengal goat	0
SRR8240157	Bengal	F	Black_Bengal goat	0
SRR8238774	Bengal	F	Black_Bengal goat	0
SRR5803155	Bengal	F	Black_Bengal goat	0
SRR5803153	Bengal	F	Black_Bengal goat	0
ERR4133449	Asia	F	Capra falconeri	0
SRR6246089	Asia	F	Capra falconeri	0
SRR6246090	Asia	F	Capra falconeri	0
SRR8437778	Asia	F	Capra_falconeri	0
SRR5803200	Asia	F	Capra falconeri	0
SRR5803207	Asia	F	Capra falconeri	0
SRR5803204	Asia	F	Capra falconeri	0
SRR11076273	Swiss	F	Saanen_goat	0
SRR11076280	Swiss	F	Saanen_goat	0
SRR11076279	Swiss	F	Saanen_goat	0
SRR11076277	Swiss	F	Saanen_goat	0
SRR11076276	Swiss	F	Saanen_goat	0
SRR6246095	Swiss	F	Saanen_goat	0
SRR6246096	Swiss	F	Saanen_goat	0
SRR6246097	Swiss	F	Saanen_goat	0
SRR6246098	Swiss	F	Saanen_goat	0
SRR6246100	Swiss	F	Saanen_goat	0
SRR10051521	Chinese	F	TangShan Dairy goat	0
SRR10051525	Chinese	F	TangShan Dairy goat	0
SRR10051503	Chinese	F	TangShan Dairy goat	0
SRR10051530	Chinese	F	TangShan Dairy goat	0
SRR10051527	Chinese	F	TangShan Dairy goat	0
SRR10051504	Chinese	F	TangShan Dairy goat	0
SRR10051501	Chinese	F	TangShan Dairy goat	0
SRR10051526	Chinese	F	TangShan Dairy goat	0
SRR10051502	Chinese	F	TangShan Dairy goat	0
SRR10051500	Chinese	F	TangShan Dairy goat	0
SRR10051533	Chinese	F	TangShan Dairy goat	0
SRR10051532	Chinese	F	TangShan Dairy goat	0
SRR10051510	Chinese	F	TangShan Dairy goat	0
SRR10051499	Chinese	F	TangShan Dairy goat	0
SRR10051531	Chinese	F	TangShan Dairy goat	0
SRR10051529	Chinese	F	TangShan Dairy goat	0
SRR10051528	Chinese	F	TangShan Dairy goat	0
SRR10051524	Chinese	F	TangShan Dairy goat	0
SRR10051523	Chinese	F	TangShan Dairy goat	0
SRR10051522	Chinese	F	TangShan Dairy goat	0
SRR10051520	Chinese	F	TangShan Dairy goat	0
SRR10051519	Chinese	F	TangShan Dairy goat	0
SRR10051518	Chinese	F	TangShan Dairy goat	0
SRR10051517	Chinese	F	TangShan Dairy goat	0
SRR10051516	Chinese	F	TangShan Dairy goat	0
SRR10051515	Chinese	F	TangShan Dairy goat	0
SRR8437785	Spain	F	Capra pyrenaica	0
SRR8437787	Spain	F	Capra pyrenaica	0
SRR8437788	Spain	F	Capra pyrenaica	0
SRR8437790	Spain	F	Capra pyrenaica	0
SRR5803192	Siberian	F	Capra Sibirica	0
SRR5803193	Siberian	F	Capra Sibirica	0
SRR8437810	Siberian	F	Capra Sibirica	0
SRR8437784	Siberian	F	Capra_sibirica	0
SRR8437786	Siberian	F	Capra_sibirica	0
ERR340328	Alborz	F	Capra aegagrus	0
ERR340330	Alborz	F	Capra aegagrus	0
ERR340331	Alborz	F	Capra aegagrus	0
ERR340338	Alborz	F	Capra aegagrus	0
ERR470100	Alborz	F	Capra aegagrus	0
ERR470104	Alborz	F	Capra aegagrus	0
ERR470106	Alborz	F	Capra aegagrus	0
ERR340342	Azerbaijan	F	Capra aegagrus	0
ERR340343	Azerbaijan	F	Capra aegagrus	0
ERR340344	Azerbaijan	F	Capra aegagrus	0
ERR340345	Azerbaijan	F	Capra aegagrus	0
ERR340347	Azerbaijan	F	Capra aegagrus	0
ERR340334	Azerbaijan	F	Capra aegagrus	0
ERR340336	Azerbaijan	F	Capra aegagrus	0
ERR340340	Azerbaijan	F	Capra aegagrus	0
ERR340426	Azerbaijan	F	Capra aegagrus	0
ERS154870	Azerbaijan	F	Capra aegagrus	0
SRR5803211	Zagros	F	Capra aegagrus	0
ERR340329	Zagros	F	Capra aegagrus	0
ERR340333	Zagros	F	Capra aegagrus	0
ERR340335	Zagros	F	Capra aegagrus	0
ERR340341	Zagros	F	Capra aegagrus	0
ERR340348	Zagros	F	Capra aegagrus	0
SRR1576679	Zagros	F	Capra aegagrus	0
SRR5803147	Pakistan	F	Beetal goat	0
SRR5803148	Pakistan	M	Beetal goat	0
SRR5803149	Pakistan	F	Beetal goat	0
SRR5803150	Pakistan	F	Beetal goat	0
ERR8446390	Pakistan	M	Damani goat	0
ERR8446389	Pakistan	M	Damani goat	0
ERR8446388	Pakistan	F	Damani goat	0
ERR8446387	Pakistan	F	Damani goat	0
ERR8446386	Pakistan	F	Damani goat	0
SRR5803180	Chinese	F	Liaoning cashmere goat	1
SRR6246093	Chinese	F	Liaoning cashmere goat	1
SRR6246094	Chinese	F	Liaoning cashmere goat	1
SRR6246099	Chinese	F	Liaoning cashmere goat	1
SRR6246101	Chinese	F	Liaoning cashmere goat	1
SRR6246102	Chinese	F	Liaoning cashmere goat	1
SRR4053663	Chinese	F	Inner Mongolia Cashmere Goat	1
SRR4053642	Chinese	F	Inner Mongolia Cashmere Goat	1
SRR4053605	Chinese	F	Inner Mongolia Cashmere Goat	1
SRR4053576	Chinese	F	Inner Mongolia Cashmere Goat	1
SRR4053547	Chinese	F	Inner Mongolia Cashmere Goat	1
SRR4053519	Chinese	F	Inner Mongolia Cashmere Goat	1
SRR4053460	Chinese	F	Inner Mongolia Cashmere Goat	1
SRR4053410	Chinese	F	Inner Mongolia Cashmere Goat	1
SRR4053363	Chinese	F	Inner Mongolia Cashmere Goat	1
SRR4053244	Chinese	F	Inner Mongolia Cashmere Goat	1
SRR5803189	Chinese	F	Inner Mongolia Cashmere Goat	1
SRR5803186	Chinese	F	Inner Mongolia Cashmere Goat	1
SRR5803187	Chinese	F	Inner Mongolia Cashmere Goat	1
SRR4053213	Chinese	F	Inner Mongolia Cashmere Goat	1
SRR4052677	Chinese	F	Inner Mongolia Cashmere Goat	1
SRR4052356	Chinese	F	Inner Mongolia Cashmere Goat	1
SRR4052354	Chinese	F	Inner Mongolia Cashmere Goat	1
SRR4052353	Chinese	F	Inner Mongolia Cashmere Goat	1
SRR4052351	Chinese	F	Inner Mongolia Cashmere Goat	1
SRR4052349	Chinese	F	Inner Mongolia Cashmere Goat	1
SRR4052346	Chinese	F	Inner Mongolia Cashmere Goat	1
SRR4052299	Chinese	F	Inner Mongolia Cashmere Goat	1
SRR4052284	Chinese	F	Inner Mongolia Cashmere Goat	1
SRR4052272	Chinese	F	Inner Mongolia Cashmere Goat	1
SRR4052247	Chinese	F	Inner Mongolia Cashmere Goat	1
SRR4052234	Chinese	F	Inner Mongolia Cashmere Goat	1
SRR4052224	Chinese	F	Inner Mongolia Cashmere Goat	1
SRR4051976	Chinese	F	Inner Mongolia Cashmere Goat	1
SRR4052202	Chinese	F	Inner Mongolia Cashmere Goat	1
SRR4051974	Chinese	F	Inner Mongolia Cashmere Goat	1
SRR4051973	Chinese	F	Inner Mongolia Cashmere Goat	1
SRR4051968	Chinese	F	Inner Mongolia Cashmere Goat	1
SRR4051966	Chinese	F	Inner Mongolia Cashmere Goat	1

## Sheet: Table S3
Table S3. The samples information of cashmere goat skin transcriptome.
Biosamples	Sample name	Breed	Period
SRR12131504	goat_F4	Tibetan cashmere goat	anagen
SRR12131505	goat_F3		anagen
SRR12131506	goat_F2		anagen
SRR12131507	goat_F1		anagen
SRR7151385	LZH-9.3	Inner Mongolia cashmere goat	anagen
SRR7151386	LZH-9.2		anagen
SRR7151387	LZH-9.1		anagen
SRR7151388	LZH-8.3		anagen
SRR7151389	LZH-8.2		anagen
SRR7151390	LZH-8.1		anagen
SRR7151404	LZH-7.1		anagen
SRR7151405	LZH-7.2		anagen
SRR7151391	LZH-7.3		anagen
SRR7151384	LZH-10.1		catagen
SRR7151392	LZH-10.3		catagen
SRR7151393	LZH-10.2		catagen
SRR7151414	LZH-11.1		catagen
SRR7151415	LZH-11.2		catagen
SRR7151416	LZH-11.3		catagen
SRR7151417	LZH-12.1		catagen
SRR7151418	LZH-12.2		catagen
SRR7151419	LZH-12.3		catagen
SRR7151394	LZH-3.1		late_telogen
SRR7151395	LZH-3.2		late_telogen
SRR7151402	LZH-3.3		late_telogen
SRR7151396	LZH-2.2		telogen
SRR7151397	LZH-2.3		telogen
SRR7151398	LZH-1.3		telogen
SRR7151399	LZH-2.1		telogen
SRR7151400	LZH-1.1		telogen
SRR7151401	LZH-1.2		telogen
SRR7151406	LZH-6.2		anagen
SRR7151407	LZH-6.3		anagen
SRR7151408	LZH-5.3		anagen
SRR7151409	LZH-6.1		anagen
SRR7151410	LZH-5.1		anagen
SRR7151411	LZH-5.2		anagen
SRR7151403	LZH-4.1		anagen
SRR7151412	LZH-4.2		anagen
SRR7151413	LZH-4.3		anagen
SRR7403258	anagen skin 2	Shanbei cashmere goat	anagen
SRR7403259	anagen skin 1		anagen
SRR7403261	anagen skin 3		anagen
SRR7403260	telogen skin 1		telogen
SRR7403262	telogen skin 3		telogen
SRR7403263	telogen skin 2		telogen
SRR10530607	CT-LCG-input	Liaoning cashmere goat	anagen
SRR10530608	FT-LCG-input		anagen

## Sheet: Table S4
Table S4. The summary of the RNA-Seq data.
Sample	Raw Reads	Clean Reads	Raw Base(G)	Clean Base(G)	Effective Rate(%)	Error Rate(%)	Q20(%)	Q30(%)	GC Content(%)	Mapping Rate(%)
CNBG-1	73671264	71612248	11.05	10.74	97.21	0.02	98.62	95.36	50.5	98.04
CNBG-2	104314522	101889598	15.65	15.28	97.68	0.02	98.69	95.56	48.09	98.16
CNBG-3	100252788	98538500	15.04	14.78	98.29	0.02	98.35	94.45	52.42	98.02
CNBG-4	104547480	101594128	15.68	15.24	97.18	0.02	98.55	95.1	51.66	98.05
CNBG-5	73012562	70955688	10.95	10.64	97.18	0.02	98.47	94.84	50.69	97.92
SBWG-1	65315038	64335548	9.8	9.65	98.5	0.04	95.42	87.1	52.29	95.26
SBWG-2	58339132	57682976	8.75	8.65	98.88	0.03	96.55	89.57	52.27	96.66
SBWG-3	52701820	51562050	7.91	7.73	97.84	0.03	97.56	91.97	51.42	97.32
SBWG-4	64856790	63719150	9.73	9.56	98.25	0.02	98.01	93.74	51.27	97.24
SBWG-5	45688066	44960256	6.85	6.74	98.41	0.03	97.58	92.17	51.04	97.54

## Sheet: Table S5
Table S5. The result of positively selected genes (PSGs) in Tibetan antelope.
ID	Ensembl gene ID	Gene symbol	P_value
rna39615	ENSBTAG00000005733	CHD6	0
rna61180	ENSBTAG00000009155	SCN5A	3.52e-07
rna65929	ENSBTAG00000010255	ZNF24	9.58e-07
rna42529	ENSBTAG00000017146	GRIK4	1.075e-06
rna43022	ENSBTAG00000027642	C15H11orf42	2.38e-06
rna51186	ENSBTAG00000006999	RYR1	4.893e-06
rna53869	ENSBTAG00000037811	CCL2	1.0161e-05
rna17437	ENSBTAG00000004488	MEI1	1.7413e-05
rna21287	ENSBTAG00000010179	COL5A3	4.0318e-05
rna15148	ENSBTAG00000010830	LRP1	7.866e-05
rna64562	ENSBTAG00000006969	TUBB	9.9596e-05
rna12714	ENSBTAG00000006253	FLNC	0.000154397
rna31767	ENSBTAG00000020327	ZNF410	0.000234028
rna29470	ENSBTAG00000012681	CORO2B	0.000256323
rna19241	#N/A	LOC101905137	0.000258233
rna74632	ENSBTAG00000000292	TCIRG1	0.000334526
rna27852	ENSBTAG00000019730	PNISR	0.000397317
rna34800	ENSBTAG00000023843	RALGPS1	0.000467073
rna14379	ENSBTAG00000018131	ATF1	0.000583505
rna2087	ENSBTAG00000009848	GPR171	0.000720267
rna16585	ENSBTAG00000005243	OVOS2	0.000811635
rna43213	#N/A	LOC784976	0.000869298
rna1119	ENSBTAG00000032719	TFRC	0.000871452
rna38868	ENSBTAG00000015058	CDH4	0.000919809
rna51040	ENSBTAG00000033563	ZNF529	0.000963976
rna62385	ENSBTAG00000008509	SLC38A3	0.00101493
rna13907	ENSBTAG00000000421	EEA1	0.00117422
rna40078	ENSBTAG00000007917	TSHZ2	0.0012854
rna3332	ENSBTAG00000016534	BCL11A	0.00130414
rna38896	ENSBTAG00000012109	EDN3	0.00133159
rna65272	ENSBTAG00000012087	NHLRC1	0.00148529
rna66571	ENSBTAG00000013306	ZBTB7C	0.00152906
rna69070	ENSBTAG00000037400	TNRC18	0.00156928
rna47001	ENSBTAG00000016633	NPY2R	0.00180387
rna62728	ENSBTAG00000052515	TMIE	0.00186381
rna32286	ENSBTAG00000003963	FER1L5	0.00190433
rna9015	ENSBTAG00000017357	CLCA4	0.00191615
rna18403	ENSBTAG00000010128	NAP1L5	0.00200336
rna15985	ENSBTAG00000014237	CYTH4	0.00232695
rna19905	ENSBTAG00000010185	TADA2B	0.0023413
rna14960	ENSBTAG00000017401	TBK1	0.00255187
rna61549	ENSBTAG00000004685	SRGAP3	0.00258207
rna67525	#N/A	C25H16orf96	0.00261471
rna34670	ENSBTAG00000021921	STRBP	0.00269255
rna39314	ENSBTAG00000007930	NCOA6	0.00274688
rna63100	ENSBTAG00000013212	COPG1	0.00283215
rna43404	ENSBTAG00000008347	MRPL48	0.00294603
rna199	ENSBTAG00000020122	USP16	0.00312522
rna35424	ENSBTAG00000006572	CARD9	0.00346061
rna43673	ENSBTAG00000021809	DEPDC7	0.00346403
rna67807	ENSBTAG00000032640	CEP20	0.00350655
rna65702	ENSBTAG00000021003	GALR1	0.00365059
rna74364	#N/A	LOC101904071	0.00380999
rna67628	ENSBTAG00000048459	CARHSP1	0.00383053
rna39078	ENSBTAG00000017002	RBCK1	0.00385772
rna44900	#N/A	LOC100138386	0.00387926
rna12071	ENSBTAG00000019065	EEPD1	0.00410265
rna15937	ENSBTAG00000010865	CACNG2	0.00416193
rna6824	ENSBTAG00000017875	ARHGAP30	0.00433476
rna46068	ENSBTAG00000013813	KLHL17	0.00446959
rna49070	ENSBTAG00000055118	VPREB1	0.00449093
rna40737	ENSBTAG00000016194	FBXO32	0.00452164
rna51645	ENSBTAG00000050035	ZNF226	0.00460102
rna63261	#N/A	COL21A1	0.00493897
rna33906	ENSBTAG00000053210	SNRPG	0.00495112
rna32840	ENSBTAG00000003861	GPATCH11	0.00510469
rna53867	ENSBTAG00000014113	CCL8	0.00539743
rna33443	#N/A	NT5DC4	0.00546419
rna43874	#N/A	LOC101906676	0.00563772
rna50756	ENSBTAG00000046544	SLC7A10	0.00564142
rna50899	#N/A	LOC786928	0.00574375
rna4262	ENSBTAG00000014409	MAP3K19	0.00596807
rna59234	ENSBTAG00000001618	ALPK3	0.00623125
rna27773	#N/A	C9H6orf203	0.0065311
rna14484	ENSBTAG00000004660	SPATS2	0.00691383
rna43249	ENSBTAG00000013109	STIM1	0.00695136
rna19091	ENSBTAG00000019362	NOA1A	0.00718518
rna74467	ENSBTAG00000004343	CCS	0.00778502
rna50876	ENSBTAG00000045806	FFAR1	0.00782802
rna12937	ENSBTAG00000003864	SLC13A4	0.0079422
rna32512	ENSBTAG00000006343	IL1R2	0.00799741
rna19909	ENSBTAG00000027434	SORCS2	0.00827884
rna44898	ENSBTAG00000038496	CR2	0.00833971
rna44364	#N/A	LOC524304	0.00841885
rna74797	ENSBTAG00000010986	KCNQ1	0.0090049
rna33117	ENSBTAG00000017500	KCNK12	0.0090258
rna9891	ENSBTAG00000008810	GPBP1L1	0.00921043
rna53337	ENSBTAG00000007013	TOM1L1	0.00981235
rna18856	ENSBTAG00000000287	GNPDA2	0.00995671
rna42050	ENSBTAG00000040449	C15H11orf97	0.0100334
rna18679	ENSBTAG00000006044	KLHL5	0.0100965
rna38831	ENSBTAG00000047944	GATA5	0.0100998
rna43523	ENSBTAG00000031609	THAP12	0.0102176
rna72915	ENSBTAG00000047155	C28H10orf71	0.0103625
rna34626	#N/A	LOC529516	0.0104795
rna15077	ENSBTAG00000010624	DCTN2	0.0108302
rna71411	ENSBTAG00000001463	TNKS	0.0108319
rna38281	ENSBTAG00000018805	ASB13	0.0111177
rna75262	ENSBTAG00000011833	GRIA3	0.0111213
rna67248	ENSBTAG00000014903	ABCA3	0.0118148
rna68441	ENSBTAG00000008184	CCT6A	0.0118171
rna34202	ENSBTAG00000015012	PTRHD1	0.0119432
rna31633	ENSBTAG00000030595	COX16	0.0122579
rna14884	ENSBTAG00000010422	MDM2	0.0124747
rna71019	ENSBTAG00000011034	ANGPT2	0.0126395
rna61562	ENSBTAG00000019772	OXTR	0.0127122
rna46385	ENSBTAG00000009091	RNASEL	0.0127606
rna59133	ENSBTAG00000027058	MESP2	0.0128982
rna32205	ENSBTAG00000021181	BUB1	0.0131875
rna53865	ENSBTAG00000002680	TMEM132E	0.0133142
rna21224	#N/A	LOC512624	0.0135148
rna9867	ENSBTAG00000020444	MAST2	0.0135171
rna66070	ENSBTAG00000007383	ZNF521	0.0135185
rna42180	ENSBTAG00000016548	TEX12	0.0139656
rna3030	ENSBTAG00000004891	OXNAD1	0.0143146
rna54668	ENSBTAG00000019446	ELP5	0.0144253
rna40712	ENSBTAG00000033446	TATDN1	0.0147767
rna67455	ENSBTAG00000000728	ZNF597	0.0148553
rna39108	ENSBTAG00000020555	DEFB123	0.015075
rna51387	ENSBTAG00000018240	CYP2S1	0.0150761
rna41133	ENSBTAG00000002062	TRPA1	0.0152847
rna24240	ENSBTAG00000017599	NR2F1	0.0155368
rna35407	#N/A	LOC787891	0.0161316
rna62203	ENSBTAG00000014779	NISCH	0.0163005
rna6048	ENSBTAG00000021786	AUNIP	0.0168409
rna36448	ENSBTAG00000020530	MTIF3	0.0174261
rna20550	ENSBTAG00000015618	GDF15	0.0174296
rna22120	ENSBTAG00000019988	GNA15	0.0179765
rna62055	ENSBTAG00000019746	CCDC66	0.0185904
rna70924	ENSBTAG00000009181	INPP5A	0.0186066
rna40600	ENSBTAG00000010548	LRRC6	0.0186168
rna50559	ENSBTAG00000002412	CYB5B	0.0191224
rna33167	ENSBTAG00000046199	NRXN1	0.0198666
rna880	ENSBTAG00000004383	FNBP1L	0.0200146
rna12258	ENSBTAG00000001063	HOXA4	0.0204596
rna51920	ENSBTAG00000006848	DHX34	0.0209526
rna49719	ENSBTAG00000016006	ANKRD11	0.0211846
rna5270	ENSBTAG00000008717	SERPINE2	0.0214188
rna28250	ENSBTAG00000019002	SLC2A12	0.0224389
rna432	#N/A	LOC785848	0.0228305
rna1719	ENSBTAG00000018994	TNFSF10	0.0232407
rna58211	ENSBTAG00000007461	C20H5orf34	0.0237709
rna39191	ENSBTAG00000031402	ASXL1	0.0243699
rna63561	ENSBTAG00000034287	TULP1	0.0244788
rna67832	ENSBTAG00000020735	SMG1	0.024517
rna14220	ENSBTAG00000039261	KRT2	0.024713
rna16211	#N/A	LOC112446824	0.0249451
rna60281	ENSBTAG00000019580	TCL1A	0.0255206
rna38907	ENSBTAG00000018783	NELFCD	0.0265301
rna45194	ENSBTAG00000055022	LEFTY2	0.0265369
rna63065	ENSBTAG00000004014	FBLN2	0.0267484
rna5629	#N/A	ZBTB8B	0.0268467
rna42436	ENSBTAG00000017932	CENATAC	0.0268477
rna9679	ENSBTAG00000011024	TXNDC12	0.0271211
rna38229	#N/A	LOC505033	0.0271622
rna42682	ENSBTAG00000005218	PDE3B	0.0274122
rna9550	ENSBTAG00000010715	MRPL37	0.0276827
rna61279	#N/A	LOC786139	0.0278285
rna50799	#N/A	LOC104970256	0.0279543
rna66682	#N/A	LOC112441476	0.0287293
rna19316	ENSBTAG00000011935	RASSF6	0.0296331
rna71218	ENSBTAG00000010351	SNX25	0.0297662
rna29307	ENSBTAG00000010399	TXNDC16	0.0298119
rna33461	ENSBTAG00000018012	IL1F10	0.0304179
rna53883	ENSBTAG00000015527	MYO1D	0.0306779
rna32180	#N/A	LOC112448731	0.0309226
rna57508	ENSBTAG00000008294	KCNJ2	0.0315638
rna949	ENSBTAG00000013118	CD86	0.0325126
rna8168	ENSBTAG00000005064	WARS2	0.0333892
rna54993	ENSBTAG00000025088	RCVRN	0.0334316
rna19235	ENSBTAG00000006810	ODAM	0.0339259
rna8202	ENSBTAG00000008022	PTGFRN	0.0341863
rna7435	#N/A	LOC101904027	0.0349823
rna6466	ENSBTAG00000038945	PADI6	0.0357807
rna67737	#N/A	MKL2	0.035897
rna22982	ENSBTAG00000038221	EFNA2	0.0369111
rna57395	ENSBTAG00000021257	OTOP2	0.0372443
rna33547	ENSBTAG00000006481	POLR1A	0.0375303
rna68405	#N/A	ITGAX	0.0375539
rna67156	ENSBTAG00000019249	HS3ST6	0.0383026
rna2053	ENSBTAG00000011569	AADAC	0.038471
rna1713	ENSBTAG00000020073	NCEH1	0.0385306
rna40044	ENSBTAG00000021601	PARD6B	0.0396035
rna67022	ENSBTAG00000019136	STUB1	0.0401846
rna51624	ENSBTAG00000004588	KCNN4	0.0407041
rna57404	ENSBTAG00000011389	TMEM104	0.0408081
rna12639	#N/A	LOC527125	0.040974
rna809	ENSBTAG00000009014	UPK1B	0.0411992
rna46016	ENSBTAG00000037523	B3GALT6	0.0420633
rna6448	ENSBTAG00000000684	ARHGEF10L	0.0424753
rna16827	ENSBTAG00000014730	NCAPD2	0.0425227
rna68707	ENSBTAG00000014343	IFT22	0.0426955
rna66608	ENSBTAG00000002863	ACAA2	0.042953
rna61448	ENSBTAG00000016098	BRK1	0.0434211
rna40512	ENSBTAG00000013955	TRAPPC9	0.0436249
rna22006	ENSBTAG00000010215	CREB3L3	0.043658
rna13086	ENSBTAG00000004658	WEE2	0.0437393
rna1001	ENSBTAG00000014567	MYLK	0.0440985
rna33499	ENSBTAG00000004364	THNSL2	0.044197
rna10327	ENSBTAG00000008688	HEYL	0.0442275
rna55013	ENSBTAG00000011803	MYH3	0.0443267
rna48079	ENSBTAG00000022067	FAM216A	0.0444516
rna38623	ENSBTAG00000045520	PDYN	0.0446837
rna28213	ENSBTAG00000048464	VNN3	0.0447057
rna44333	ENSBTAG00000002404	TMX2	0.0447286
rna19601	#N/A	PLAC8	0.0447683
rna36591	ENSBTAG00000038662	GJB6	0.0452326
rna58309	ENSBTAG00000033107	OSMR	0.0453807
rna11477	ENSBTAG00000003751	MACC1	0.0455104
rna29254	ENSBTAG00000038234	BHMT2	0.0456342
rna43029	ENSBTAG00000000368	OR56A1	0.0462689
rna3412	ENSBTAG00000010083	HADHB	0.0467551
rna33795	ENSBTAG00000018401	APLF	0.0483359
rna37617	ENSBTAG00000013339	NEBL	0.0483478
rna4705	ENSBTAG00000011017	ABI2	0.0490104

## Sheet: Table S6
Table S6. The result of positively selected genes (PSGs) in Siberian ibex.
ID	Ensembl gene ID	Gene symbol	P_value
rna42461	ENSBTAG00000005364	HMBS	1e-09
rna12714	ENSBTAG00000006253	FLNC	2.966e-06
rna18111	ENSBTAG00000034501	CFI	9.408e-06
rna482	ENSBTAG00000013321	LOC529036	0.000261905
rna61429	ENSBTAG00000037803	ZNF197	0.000584568
rna65929	ENSBTAG00000010255	ZNF24	0.000656097
rna11347	ENSBTAG00000000799	ICA1	0.000660709
rna24269	ENSBTAG00000009131	TTC37	0.00116375
rna35407	#N/A	LOC787891	0.00120331
rna55157	ENSBTAG00000007581	ADORA2B	0.00152737
rna55085	#N/A	CDRT1	0.00157212
rna4556	ENSBTAG00000019231	MAIP1	0.0020057
rna31739	ENSBTAG00000046814	ACOT2	0.00215387
rna2994	#N/A	LOC112448117	0.00216646
rna34275	ENSBTAG00000051889	TDRD15	0.00274741
rna37061	ENSBTAG00000025210	COL4A2	0.00289441
rna61039	ENSBTAG00000017426	PDCD6IP	0.00318594
rna34195	#N/A	LOC107132952	0.0035709
rna5382	ENSBTAG00000010338	FBXO36	0.00358299
rna15937	ENSBTAG00000010865	CACNG2	0.00416194
rna49070	ENSBTAG00000055118	VPREB1	0.00449093
rna22263	ENSBTAG00000015426	PDLIM4	0.00470118
rna52129	ENSBTAG00000002853	HRC	0.00542285
rna15352	ENSBTAG00000009051	MMP19	0.00631607
rna47017	ENSBTAG00000024545	DCHS2	0.00635999
rna32547	ENSBTAG00000001034	IL18R1	0.00681065
rna75168	ENSBTAG00000004291	SEPTIN6	0.00822634
rna32084	ENSBTAG00000013136	EFCAB11	0.00822872
rna38923	#N/A	LOC101909083	0.00851124
rna37982	ENSBTAG00000010330	LYZL1	0.00868607
rna23403	ENSBTAG00000015034	IK	0.00985751
rna33359	ENSBTAG00000008048	GCFC2	0.0108216
rna24634	ENSBTAG00000020155	RP1L1	0.0117089
rna53129	ENSBTAG00000038926	ZNF805	0.0118134
rna42688	ENSBTAG00000011905	RRAS2	0.0118277
rna34202	ENSBTAG00000015012	PTRHD1	0.0119431
rna16872	ENSBTAG00000017378	GALNT8	0.012642
rna42826	ENSBTAG00000020573	SCUBE2	0.0137933
rna77654	ENSBTAG00000007730	ZFX	0.0141804
rna48209	ENSBTAG00000032097	FBXO21	0.0146099
rna36591	ENSBTAG00000038662	GJB6	0.0164698
rna45841	ENSBTAG00000004738	LRRC47	0.0171783
rna32663	ENSBTAG00000039878	C11H2orf78	0.0183865
rna9765	ENSBTAG00000009192	SKINT1	0.0194172
rna48711	ENSBTAG00000000913	UQCR10	0.0218428
rna32205	ENSBTAG00000021181	BUB1	0.023036
rna5302	ENSBTAG00000021310	COL4A4	0.0235226
rna41991	ENSBTAG00000004423	ARHGAP42	0.0237001
rna20395	ENSBTAG00000015144	GMIP	0.026763
rna14371	ENSBTAG00000047358	HIGD1C	0.0268192
rna24085	ENSBTAG00000025071	TENM2	0.0273297
rna55006	ENSBTAG00000009702	MYH8	0.0278139
rna28160	ENSBTAG00000012403	ARG1	0.028688
rna6698	ENSBTAG00000050790	C3H1orf226	0.0318261
rna55971	ENSBTAG00000052414	HAP1	0.0322907
rna6032	ENSBTAG00000006355	SLC30A2	0.0326848
rna14764	#N/A	MUC19	0.0342267
rna6240	ENSBTAG00000017122	HSPG2	0.0355338
rna59477	ENSBTAG00000015775	CHRNA7	0.0391935
rna23589	ENSBTAG00000035966	GRXCR2	0.0418972
rna40114	ENSBTAG00000000879	C14H8orf33	0.0432595
rna71262	ENSBTAG00000020657	FAT1	0.0440563
rna39314	ENSBTAG00000007930	NCOA6	0.0440622
rna10327	ENSBTAG00000008688	HEYL	0.0442275
rna35412	ENSBTAG00000018799	GPSM1	0.0453348
rna55483	ENSBTAG00000054481	TMEM92	0.0459578
rna16571	ENSBTAG00000039980	CLECL1	0.0467186
rna51871	ENSBTAG00000009337	PNMA8A	0.0472543
rna51109	ENSBTAG00000008902	ZNF345	0.0477767

## Sheet: Table S7
Table S7. The result of rapidly evolving genes (REGs) in Tibetan antelope.
ID	Ensembl gene ID	Gene symbol	P_value
rna32445	ENSBTAG00000019697	NPAS2	0
rna18216	ENSBTAG00000027630	CISD2	0
rna36962	ENSBTAG00000001589	TM9SF2	0
rna14154	ENSBTAG00000033292	SP7	0
rna40732	ENSBTAG00000005585	LOC112449619	0
rna23581	ENSBTAG00000019012	KCTD16	0
rna44005	ENSBTAG00000008429	LRP4	0
rna45926	ENSBTAG00000000215	GNB1	0
rna46638	ENSBTAG00000048628	HHAT	0
rna50058	ENSBTAG00000002233	CPNE2	0
rna51727	ENSBTAG00000013697	CLASRP	0
rna57339	ENSBTAG00000016133	MRPS7	0
rna58201	ENSBTAG00000011885	NNT	0
rna65599	ENSBTAG00000031267	SERPINB9	0
rna67808	ENSBTAG00000021090	ABCC1	0
rna72452	ENSBTAG00000000162	ANAPC16	0
rna7501	ENSBTAG00000004987	NUP210L	0
rna3183	ENSBTAG00000015834	ARHGEF4	2e-09
rna708	ENSBTAG00000006534	GTPBP8	1e-08
rna11919	ENSBTAG00000038795	STARD3NL	4.8e-08
rna65838	ENSBTAG00000004940	CELF4	5.08e-07
rna54761	ENSBTAG00000000134	MPDU1	5.46e-07
rna2973	ENSBTAG00000020787	PIK3R4	9.03e-07
rna72038	ENSBTAG00000009696	ACTN2	1.522e-06
rna53865	ENSBTAG00000002680	TMEM132E	2.473e-06
rna65528	ENSBTAG00000002086	PRPF4B	2.657e-06
rna39446	ENSBTAG00000011473	MYL9	5.031e-06
rna17981	ENSBTAG00000014463	CAMK2D	7.019e-06
rna21275	ENSBTAG00000049452	UBL5	1.0483e-05
rna55502	ENSBTAG00000017409	DLX3	1.4683e-05
rna4705	ENSBTAG00000011017	ABI2	2.3979e-05
rna28554	ENSBTAG00000032024	KATNA1	2.4833e-05
rna54031	ENSBTAG00000009036	SUPT6H	2.5802e-05
rna3045	ENSBTAG00000009942	PLCL2	3.2731e-05
rna15148	ENSBTAG00000010830	LRP1	3.8391e-05
rna34823	ENSBTAG00000003525	STXBP1	4.1697e-05
rna33906	ENSBTAG00000053210	SNRPG	5.3978e-05
rna44364	ENSBTAG00000039893	OR9I17	6.5892e-05
rna12077	ENSBTAG00000001182	SEPTIN7	6.9427e-05
rna61549	ENSBTAG00000004685	SRGAP3	7.8017e-05
rna14893	ENSBTAG00000008967	RAP1B	8.1793e-05
rna31604	ENSBTAG00000003857	SUSD6	8.8585e-05
rna20371	ENSBTAG00000007725	ARF1	0.000113168
rna57772	ENSBTAG00000013873	MSX2	0.000155545
rna39078	ENSBTAG00000017002	RBCK1	0.000156366
rna28905	ENSBTAG00000002993	SFT2D1	0.00019673
rna15695	#N/A	EID3	0.000217724
rna59825	ENSBTAG00000017719	AKAP6	0.000221424
rna71411	ENSBTAG00000001463	TNKS	0.000241571
rna57747	ENSBTAG00000002020	CREBRF	0.000249699
rna40075	ENSBTAG00000001512	ZFP64	0.000255556
rna16328	ENSBTAG00000014175	STRAP	0.000278521
rna51569	ENSBTAG00000002976	CD177	0.000283254
rna33423	ENSBTAG00000005614	UXS1	0.000300831
rna57716	ENSBTAG00000015316	NPM1	0.000322209
rna33436	ENSBTAG00000014159	TTL	0.00033439
rna24601	ENSBTAG00000012432	FDFT1	0.00035226
rna38914	ENSBTAG00000047223	GNAS	0.000355509
rna23088	ENSBTAG00000003671	SOWAHA	0.000363789
rna13469	ENSBTAG00000004540	NUB1	0.000368645
rna14654	ENSBTAG00000011838	PCED1B	0.000377304
rna1796	ENSBTAG00000043530	LOC112447190	0.000387573
rna44333	ENSBTAG00000002404	TMX2	0.000401499
rna59959	ENSBTAG00000003708	SEC23A	0.000428267
rna22982	ENSBTAG00000038221	EFNA2	0.000429349
rna42461	ENSBTAG00000005364	HMBS	0.000473629
rna63418	ENSBTAG00000001634	PHF1	0.000489592
rna29257	ENSBTAG00000025856	JMY	0.00050702
rna13729	ENSBTAG00000016931	E2F7	0.000590065
rna37729	ENSBTAG00000009117	THNSL1	0.000591046
rna72677	ENSBTAG00000013264	RPS24	0.000598653
rna34972	ENSBTAG00000030567	ODF2	0.000668343
rna14157	ENSBTAG00000020179	AAAS	0.000686347
rna22010	ENSBTAG00000020117	ZBTB7A	0.000699695
rna31524	ENSBTAG00000016311	EIF2S1	0.0007528
rna2327	ENSBTAG00000015310	SLC25A36	0.000768657
rna16519	ENSBTAG00000011765	GABARAPL1	0.000780388
rna68441	ENSBTAG00000008184	CCT6A	0.000794924
rna36370	ENSBTAG00000001178	USPL1	0.000824342
rna42423	ENSBTAG00000046320	CXCR5	0.000874002
rna18575	ENSBTAG00000003602	RBPJ	0.000887151
rna62965	ENSBTAG00000015283	RPL32	0.000896887
rna41485	ENSBTAG00000000236	YWHAZ	0.000978818
rna4460	ENSBTAG00000014832	TMEFF2	0.000994605
rna41724	ENSBTAG00000015734	RMDN1	0.00113622
rna27912	ENSBTAG00000020713	BACH2	0.00114332
rna55619	ENSBTAG00000014202	CDK5RAP3	0.00117172
rna11126	ENSBTAG00000048664	CDK14	0.00118692
rna21490	ENSBTAG00000008198	RGL3	0.00125095
rna57729	ENSBTAG00000017457	STK10	0.00125604
rna49070	ENSBTAG00000055118	VPREB1	0.00132613
rna23121	ENSBTAG00000013113	VDAC1	0.00132962
rna4150	ENSBTAG00000019592	MBD5	0.00137166
rna74797	ENSBTAG00000010986	KCNQ1	0.00151224
rna33882	ENSBTAG00000008985	PCBP1	0.0015393
rna46573	ENSBTAG00000018548	INTS7	0.00156252
rna60713	ENSBTAG00000017299	KLC1	0.00157632
rna66479	ENSBTAG00000009143	MC5R	0.00158213
rna59423	ENSBTAG00000009855	FAN1	0.00162895
rna27274	ENSBTAG00000055014	SH3BGRL2	0.00165326
rna55004	ENSBTAG00000025337	MYH13	0.0017271
rna43715	ENSBTAG00000016747	NAT10	0.0017588
rna74096	ENSBTAG00000007825	MARK2	0.00177435
rna27221	ENSBTAG00000000053	FILIP1	0.00185512
rna32552	ENSBTAG00000001714	MFSD9	0.00188799
rna64828	ENSBTAG00000031869	ZSCAN26	0.00190812
rna50125	ENSBTAG00000001848	KATNB1	0.00197906
rna57323	ENSBTAG00000007220	CASKIN2	0.00198764
rna65929	ENSBTAG00000010255	ZNF24	0.00206751
rna12831	ENSBTAG00000010437	MKLN1	0.00218199
rna46223	ENSBTAG00000001107	CACYBP	0.00220886
rna34457	ENSBTAG00000004256	ODC1	0.00225378
rna21757	ENSBTAG00000009752	CD70	0.00231994
rna12092	ENSBTAG00000032650	DPY19L2	0.00235521
rna12243	ENSBTAG00000014738	HOXA11	0.00244989
rna61248	ENSBTAG00000009757	RPSA	0.00246085
rna14236	ENSBTAG00000026880	KRT89	0.00249297
rna1013	ENSBTAG00000002640	KALRN	0.00254248
rna69127	ENSBTAG00000014503	IQCE	0.00260086
rna61180	ENSBTAG00000009155	SCN5A	0.00260181
rna37153	ENSBTAG00000020928	ADPRHL1	0.0027261
rna33478	ENSBTAG00000019354	PAX8	0.00274764
rna31857	ENSBTAG00000016612	NEK9	0.00278782
rna41520	ENSBTAG00000012357	VPS13B	0.00286914
rna52083	ENSBTAG00000002368	TULP2	0.00290409
rna62203	ENSBTAG00000014779	NISCH	0.00291492
rna57769	ENSBTAG00000000564	NSG2	0.002927
rna72929	ENSBTAG00000021728	OGDHL	0.00292795
rna57480	ENSBTAG00000006087	COG1	0.00293984
rna65702	ENSBTAG00000021003	GALR1	0.00304157
rna12639	ENSBTAG00000040349	LOC527125	0.00316006
rna63896	ENSBTAG00000018478	RPL7L1	0.00323076
rna21860	ENSBTAG00000001794	RPL36	0.00337584
rna22491	ENSBTAG00000025340	CDHR2	0.00343961
rna43463	ENSBTAG00000025931	NEU3	0.00348949
rna61273	ENSBTAG00000019106	EIF1B	0.00353254
rna12258	ENSBTAG00000001063	HOXA4	0.0035525
rna41091	ENSBTAG00000004720	SULF1	0.00355448
rna50667	#N/A	HYDIN	0.00356705
rna51321	ENSBTAG00000001400	AKT2	0.0036023
rna61188	ENSBTAG00000017174	SCN11A	0.00360393
rna74290	ENSBTAG00000003077	DPF2	0.0036719
rna9488	ENSBTAG00000013961	MYSM1	0.00374714
rna31653	ENSBTAG00000015805	SIPA1L1	0.00384614
rna59667	ENSBTAG00000007304	CLK3	0.00391794
rna57631	ENSBTAG00000033680	CEP112	0.00394242
rna24699	ENSBTAG00000011321	NUGGC	0.00406112
rna2399	ENSBTAG00000012850	NME9	0.0040883
rna7749	ENSBTAG00000006101	PSMD4	0.00418301
rna1739	ENSBTAG00000006174	TMEM212	0.00423789
rna13902	ENSBTAG00000000818	PLEKHG7	0.00431093
rna66596	ENSBTAG00000022902	RPL17	0.00432151
rna9621	ENSBTAG00000003484	CZIB	0.00432953
rna33132	ENSBTAG00000002570	PPP1R21	0.00445259
rna66948	#N/A	PDIA2	0.00447171
rna55099	ENSBTAG00000025078	LRRC75A	0.00447611
rna37234	ENSBTAG00000013116	PLCB4	0.00450652
rna4589	ENSBTAG00000006049	BZW1	0.00451402
rna38991	ENSBTAG00000013079	CTCFL	0.00453909
rna48913	ENSBTAG00000031134	YWHAH	0.00455202
rna47835	ENSBTAG00000016523	DNAH10	0.00455468
rna10626	ENSBTAG00000017434	MROH2A	0.00456708
rna38897	ENSBTAG00000011940	ZNF831	0.00460213
rna67962	ENSBTAG00000011504	ZP2	0.00472173
rna72844	#N/A	LOC112444750	0.00474918
rna67637	ENSBTAG00000013858	C25H16orf72	0.00477953
rna49576	ENSBTAG00000002639	ZDHHC7	0.00480956
rna42370	ENSBTAG00000015710	CD3E	0.00486467
rna40712	ENSBTAG00000033446	TATDN1	0.00499898
rna50286	ENSBTAG00000005058	C18H16orf70	0.00514032
rna24240	ENSBTAG00000017599	NR2F1	0.00517108
rna43029	ENSBTAG00000000368	OR56A1	0.00528485
rna69497	ENSBTAG00000014831	PPP1R3C	0.00536377
rna39049	ENSBTAG00000050105	C13H20orf202	0.005376
rna48713	ENSBTAG00000000913	UQCR10	0.00542364
rna53129	ENSBTAG00000038926	ZNF250	0.00542944
rna46788	ENSBTAG00000016943	NEK7	0.005484
rna49467	ENSBTAG00000015894	WWOX	0.00555036
rna23866	ENSBTAG00000002834	CCDC69	0.00559587
rna62494	#N/A	LOC107131695	0.00572001
rna36122	ENSBTAG00000005284	SERPINE3	0.00579997
rna10297	ENSBTAG00000044178	ZMPSTE24	0.00584883
rna37486	ENSBTAG00000017278	ACBD5	0.00586527
rna74632	ENSBTAG00000000292	TCIRG1	0.00588004
rna8206	ENSBTAG00000017256	CD2	0.00589952
rna28139	ENSBTAG00000005960	EPB41L2	0.00596105
rna50628	ENSBTAG00000007545	PHLPP2	0.00598807
rna47010	ENSBTAG00000006745	FGG	0.00600719
rna35402	ENSBTAG00000011124	LHX3	0.00607048
rna43876	ENSBTAG00000001703	SYT13	0.00608988
rna67487	ENSBTAG00000020109	TRAP1	0.00612007
rna178	ENSBTAG00000046384	KRTAP24-1	0.006222
rna35407	#N/A	CCDC187	0.00625651
rna60065	ENSBTAG00000014005	PPIP5K1	0.00632373
rna19601	ENSBTAG00000009849	PLAC8A	0.00654212
rna47806	ENSBTAG00000024603	NCOR2	0.00654869
rna66003	ENSBTAG00000020160	RNF138	0.00655248
rna64109	ENSBTAG00000004347	ADGRF5	0.00658868
rna2902	ENSBTAG00000011876	MORC3	0.00659384
rna44716	ENSBTAG00000006255	MDM4	0.00660465
rna54365	ENSBTAG00000050053	OR1E38	0.00662149
rna18009	#N/A	ANK2	0.00664882
rna65299	ENSBTAG00000019675	ATXN1	0.00667647
rna64764	ENSBTAG00000000871	TRIM27	0.00669226
rna13054	ENSBTAG00000021759	NDUFB2	0.00673153
rna21224	#N/A	OR7G48	0.00675106
rna65393	ENSBTAG00000002497	ELOVL2	0.0067515
rna72550	ENSBTAG00000002791	SEC24C	0.00681558
rna67654	ENSBTAG00000017015	TEKT5	0.00683427
rna63100	ENSBTAG00000013212	COPG1	0.00703783
rna34670	ENSBTAG00000021921	STRBP	0.00718824
rna49107	ENSBTAG00000047538	RIMBP3B	0.00720505
rna41762	ENSBTAG00000003338	LRRCC1	0.00730119
rna49541	ENSBTAG00000018771	DNAAF1	0.00733037
rna72339	ENSBTAG00000001163	MACROH2A2	0.00734159
rna38222	ENSBTAG00000027420	LOC617402	0.00737841
rna22174	ENSBTAG00000004521	LSM7	0.00739248
rna3870	ENSBTAG00000021691	PSMD14	0.00739365
rna49719	ENSBTAG00000016006	ANKRD11	0.00746147
rna45463	ENSBTAG00000024542	PIGC	0.00764836
rna19212	ENSBTAG00000002632	CSN2	0.007669
rna65667	ENSBTAG00000013587	TXNL4A	0.00768468
rna152	ENSBTAG00000015812	KRTAP8-1	0.00769921
rna37472	ENSBTAG00000008288	ANKRD26	0.00771436
rna35449	ENSBTAG00000023933	SEC16A	0.00777959
rna17607	ENSBTAG00000017652	NUP50	0.00784316
rna9677	ENSBTAG00000011025	BTF3L4	0.00784619
rna66338	ENSBTAG00000004871	NDUFV2	0.0078473
rna54236	ENSBTAG00000005664	YWHAE	0.00790802
rna64997	ENSBTAG00000031741	ZNF322	0.00794104
rna5694	ENSBTAG00000010366	HCRTR1	0.00794372
rna24137	ENSBTAG00000013358	RPS23	0.00801854
rna23412	ENSBTAG00000025212	HARS2	0.00806571
rna50744	ENSBTAG00000010403	FAAP24	0.00813644
rna17277	#N/A	APOBEC3Z2	0.00815032
rna15955	ENSBTAG00000030652	TEX33	0.00817587
rna61698	ENSBTAG00000007624	FRMD4B	0.00825277
rna42322	ENSBTAG00000019365	BACE1	0.00825907
rna71453	ENSBTAG00000009245	PPP2CB	0.00833168
rna49238	ENSBTAG00000043581	TXNRD2	0.00842422
rna55876	ENSBTAG00000040279	KRT24	0.00844174
rna12262	ENSBTAG00000013263	HOXA1	0.00847136
rna18404	#N/A	PIGY	0.00866276
rna49620	ENSBTAG00000012465	FOXC2	0.00871173
rna36598	ENSBTAG00000020400	GJA3	0.00874696
rna5271	ENSBTAG00000038700	FAM124B	0.00876654
rna69460	ENSBTAG00000010442	PANK1	0.00891003
rna45841	ENSBTAG00000004738	LRRC47	0.00894756
rna67022	ENSBTAG00000019136	STUB1	0.0089609
rna3022	ENSBTAG00000008240	GALNT15	0.00906605
rna14508	ENSBTAG00000044048	LMBR1L	0.00908175
rna21287	ENSBTAG00000010179	COL5A3	0.00908227
rna69498	ENSBTAG00000009279	TNKS2	0.00910652
rna58674	ENSBTAG00000006775	SLC12A7	0.00923466
rna67508	ENSBTAG00000009201	CORO7	0.00928023
rna59718	ENSBTAG00000015779	PML	0.00929423
rna24717	ENSBTAG00000005574	CLU	0.00934004
rna22603	ENSBTAG00000015192	FAM193B	0.00934876
rna63465	ENSBTAG00000013245	ITPR3	0.00950236
rna20796	ENSBTAG00000053255	OR10H4	0.00957935
rna55400	ENSBTAG00000009407	MBTD1	0.00962551
rna69441	ENSBTAG00000034918	IFIT2	0.00963868
rna16733	#N/A	C5H12orf57	0.00964133
rna31385	ENSBTAG00000004430	SGPP1	0.00964255
rna55073	ENSBTAG00000003802	TEKT3	0.00976402
rna55164	ENSBTAG00000000928	SPECC1	0.00992413
rna33945	ENSBTAG00000031347	SPDYA	0.0100194
rna20888	ENSBTAG00000049846	OR7A65	0.0101582
rna45600	ENSBTAG00000019818	CASZ1	0.0102343
rna11973	ENSBTAG00000021543	MDFIC	0.0102386
rna27553	ENSBTAG00000011849	HDAC2	0.0103415
rna56318	ENSBTAG00000006052	PLCD3	0.010351
rna93	ENSBTAG00000003064	PAXBP1	0.0103647
rna51638	ENSBTAG00000012915	ZNF404	0.0104019
rna19468	ENSBTAG00000049571	CNOT6L	0.0104492
rna43064	ENSBTAG00000051804	OR52H9	0.0106454
rna28507	ENSBTAG00000008112	SHPRH	0.0106577
rna17440	ENSBTAG00000021173	CCDC134	0.0106982
rna37781	ENSBTAG00000016450	CDNF	0.0107123
rna54158	ENSBTAG00000019122	EFCAB5	0.0107555
rna69107	ENSBTAG00000014698	CARD11	0.0107568
rna47987	ENSBTAG00000004192	LRRC43	0.0108316
rna2317	ENSBTAG00000050763	PXYLP1	0.0108739
rna46755	#N/A	LOC519127	0.0109318
rna45881	ENSBTAG00000009349	MMEL1	0.0109374
rna29343	ENSBTAG00000006440	IGDCC4	0.0109574
rna57534	#N/A	LOC112442755	0.0109681
rna45714	ENSBTAG00000003313	TNFRSF9	0.0110405
rna20886	#N/A	OR7A101	0.0110588
rna45373	ENSBTAG00000014793	C16H1orf112	0.0110635
rna46024	ENSBTAG00000018028	TTLL10	0.0110648
rna42102	ENSBTAG00000004672	RDX	0.0110686
rna58953	ENSBTAG00000027074	SV2B	0.0110693
rna38177	ENSBTAG00000014178	RALGAPA2	0.0110753
rna75262	ENSBTAG00000011833	GRIA3	0.0111212
rna22098	ENSBTAG00000031383	SMIM24	0.0111274
rna39636	ENSBTAG00000048526	L3MBTL1	0.0111743
rna72634	ENSBTAG00000012975	VDAC2	0.0112113
rna22322	ENSBTAG00000004860	SLC27A6	0.01127
rna16157	ENSBTAG00000011798	STK38L	0.0113084
rna23293	ENSBTAG00000011415	ETF1	0.0113105
rna6987	#N/A	OR6K3	0.0113287
rna5390	ENSBTAG00000010344	SLC16A14	0.0113621
rna59863	ENSBTAG00000020164	BAZ1A	0.0113858
rna20372	ENSBTAG00000039397	WNT3A	0.0114386
rna13173	ENSBTAG00000009839	GSTK1	0.0114474
rna77654	ENSBTAG00000007730	ZFX	0.011463
rna73827	ENSBTAG00000013730	CD5	0.0114912
rna21640	ENSBTAG00000000595	FBN3	0.0115247
rna46995	ENSBTAG00000019053	MAP9	0.0115328
rna7102	ENSBTAG00000000861	ETV3L	0.0115447
rna8622	ENSBTAG00000054598	SLC25A24	0.011575
rna18301	ENSBTAG00000049465	STPG2	0.0115774
rna71749	ENSBTAG00000033137	PSD3	0.0117813
rna12156	ENSBTAG00000009390	MINDY4	0.0118013
rna65784	ENSBTAG00000017412	SOCS6	0.0118075
rna21991	ENSBTAG00000012829	EBI3	0.0118752
rna43008	ENSBTAG00000015628	SMPD1	0.0119939
rna60300	ENSBTAG00000004054	PAPOLA	0.0120026
rna72029	ENSBTAG00000013544	LGALS8	0.0120032
rna50462	ENSBTAG00000004290	DDX28	0.0120271
rna61218	ENSBTAG00000046512	XIRP1	0.0121026
rna60979	ENSBTAG00000003952	FBXL2	0.012127
rna12799	ENSBTAG00000046169	CPA1	0.0122103
rna21118	ENSBTAG00000015114	CALR	0.0122278
rna32419	ENSBTAG00000034255	EIF5B	0.0125506
rna14240	#N/A	LOC615451	0.0125786
rna13881	ENSBTAG00000014340	KERA	0.0125806
rna47085	ENSBTAG00000007953	FBXW7	0.0126742
rna53823	ENSBTAG00000039206	SLFN14	0.0126901
rna59484	#N/A	LOC530472	0.0126992
rna44608	ENSBTAG00000011465	MYBPH	0.0128318
rna39822	ENSBTAG00000000959	ZSWIM1	0.0128627
rna59267	ENSBTAG00000008495	AP3B2	0.0130336
rna43590	ENSBTAG00000002606	LGR4	0.013076
rna10182	ENSBTAG00000017368	YBX1	0.0131414
rna42688	ENSBTAG00000011905	RRAS2	0.0131689
rna5497	ENSBTAG00000018502	ARMC9	0.0132618
rna11471	ENSBTAG00000006721	TWISTNB	0.0133665
rna69431	ENSBTAG00000010785	FAS	0.0133792
rna54714	ENSBTAG00000048416	SPEM2	0.0134163
rna48350	ENSBTAG00000006659	TMEM116	0.0134713
rna62492	#N/A	LOC530599	0.0135236
rna47870	ENSBTAG00000000139	KMT5A	0.0135716
rna6048	ENSBTAG00000021786	AUNIP	0.0136919
rna7105	ENSBTAG00000012361	ARHGEF11	0.0137358
rna19732	ENSBTAG00000004277	EVC2	0.0137586
rna48079	ENSBTAG00000022067	FAM216A	0.0138466
rna57042	ENSBTAG00000024926	TMEM235	0.0138474
rna43484	ENSBTAG00000005620	RPS3	0.0139014
rna35585	ENSBTAG00000048155	FCN1	0.0139826
rna20377	ENSBTAG00000004188	SNAP47	0.0139898
rna24098	ENSBTAG00000021577	ZFYVE16	0.0140711
rna10259	ENSBTAG00000002644	KCNQ4	0.0141252
rna37900	ENSBTAG00000012677	ARHGAP12	0.0141349
rna16362	ENSBTAG00000015562	PLBD1	0.0141705
rna39973	ENSBTAG00000000241	STAU1	0.0141806
rna15207	ENSBTAG00000010701	NACA	0.0142833
rna16925	ENSBTAG00000015879	TULP3	0.0143606
rna49459	ENSBTAG00000007184	NUDT7	0.0143757
rna56034	ENSBTAG00000019218	ATP6V0A1	0.014384
rna28820	ENSBTAG00000001289	MRPL18	0.0144861
rna20135	ENSBTAG00000011044	TACC3	0.014495
rna11915	ENSBTAG00000015353	NME8	0.0145027
rna19685	ENSBTAG00000002455	KLHL8	0.0145931
rna22210	ENSBTAG00000014526	MOB3A	0.0146271
rna19701	ENSBTAG00000019132	DMP1	0.0146616
rna42008	ENSBTAG00000037962	MAML2	0.0146672
rna46485	ENSBTAG00000014127	PTGS2	0.0147346
rna25982	ENSBTAG00000014008	NKX2-6	0.0147426
rna68399	ENSBTAG00000005757	FUS	0.0149009
rna6997	#N/A	LOC616705	0.0149158
rna54012	ENSBTAG00000013096	UNC119	0.0149504
rna35139	ENSBTAG00000020313	FNBP1	0.0149607
rna60226	ENSBTAG00000018843	SERPINA1	0.015022
rna62486	ENSBTAG00000000981	KLHDC8B	0.0150426
rna21297	ENSBTAG00000012745	PPAN	0.0150987
rna72947	ENSBTAG00000011660	MSMB	0.0152704
rna49565	ENSBTAG00000009446	USP10	0.0152836
rna46751	#N/A	LOC518224	0.0152983
rna15372	ENSBTAG00000011931	CD63	0.0153095
rna757	ENSBTAG00000021000	USF3	0.0154602
rna68428	ENSBTAG00000008175	ZNF713	0.0154913
rna742	ENSBTAG00000013937	SPICE1	0.0154922
rna9372	ENSBTAG00000040268	UBE2U	0.0154935
rna72244	ENSBTAG00000014023	SIRT1	0.0155078
rna35945	ENSBTAG00000018580	CBY2	0.0156064
rna31779	ENSBTAG00000018467	BBOF1	0.0156399
rna72843	#N/A	LOC112444747	0.0158774
rna27507	ENSBTAG00000000264	RFX6	0.0158835
rna51171	ENSBTAG00000031641	PSMD8	0.0159191
rna53799	ENSBTAG00000048980	LOC508666	0.0160742
rna72799	ENSBTAG00000032800	OPN4	0.0161958
rna74364	#N/A	LOC101904071	0.0162215
rna51200	ENSBTAG00000011215	ACTN4	0.0162598
rna11154	ENSBTAG00000001571	LRRD1	0.0162803
rna199	ENSBTAG00000020122	USP16	0.0162891
rna23190	ENSBTAG00000017648	TIFAB	0.0164038
rna5869	ENSBTAG00000002678	MED18	0.0164827
rna39601	ENSBTAG00000017594	ZHX3	0.0165022
rna70801	ENSBTAG00000003397	CTBP2	0.0165028
rna808	#N/A	C1H3orf30	0.0165812
rna375	ENSBTAG00000007970	C1H3orf38	0.016596
rna480	ENSBTAG00000034442	LNP1	0.0166581
rna48374	ENSBTAG00000008743	ALDH2	0.016707
rna21759	ENSBTAG00000046266	TNFSF9	0.0167073
rna13275	ENSBTAG00000000389	ZNF212	0.0168264
rna20865	ENSBTAG00000015186	ILVBL	0.0168943
rna42684	ENSBTAG00000006564	PSMA1	0.0170383
rna8769	ENSBTAG00000020344	SLC44A3	0.0170392
rna24760	ENSBTAG00000034391	EQTN	0.0171751
rna54271	ENSBTAG00000020859	SERPINF2	0.0172033
rna17469	ENSBTAG00000009507	PHETA2	0.0172191
rna50276	ENSBTAG00000040413	CES3	0.0172651
rna12224	ENSBTAG00000019020	TAX1BP1	0.0172979
rna4977	ENSBTAG00000008300	FN1	0.0173231
rna18631	ENSBTAG00000013699	TBC1D1	0.0173779
rna32258	ENSBTAG00000015667	TMEM127	0.017426
rna67551	ENSBTAG00000006595	C25H16orf71	0.0174412
rna42486	ENSBTAG00000017794	CCDC153	0.0174495
rna5063	ENSBTAG00000018543	VIL1	0.017464
rna5967	ENSBTAG00000009223	SFN	0.0174733
rna28277	ENSBTAG00000020174	HBS1L	0.0175273
rna7829	ENSBTAG00000017135	CTSS	0.0176775
rna4218	ENSBTAG00000044055	THSD7B	0.0177577
rna66023	ENSBTAG00000013831	DSG1	0.0179801
rna23197	ENSBTAG00000018290	IL9	0.0180927
rna16354	ENSBTAG00000008351	C5H12orf60	0.0181133
rna41593	ENSBTAG00000043970	C14H8orf37	0.0181555
rna4818	ENSBTAG00000015054	CRYGD	0.0181733
rna6210	ENSBTAG00000020102	EPHA8	0.0182684
rna51107	ENSBTAG00000038050	ZNF420	0.018553
rna67976	ENSBTAG00000016244	VWA3A	0.0187335
rna4197	ENSBTAG00000032277	KYNU	0.0187761
rna19872	ENSBTAG00000040333	QDPR	0.0187802
rna3170	ENSBTAG00000015841	CCDC115	0.0189968
rna72841	#N/A	ANTXRL	0.019019
rna41100	ENSBTAG00000020312	NCOA2	0.0190379
rna59446	#N/A	NSMCE3	0.0190427
rna27285	ENSBTAG00000005456	TTK	0.0190468
rna71937	ENSBTAG00000000942	SIPA1L2	0.0190792
rna1758	ENSBTAG00000005386	SLC2A2	0.0190886
rna50559	ENSBTAG00000002412	CYB5B	0.0191304
rna72015	ENSBTAG00000007244	NID1	0.0192255
rna48560	ENSBTAG00000006592	SGSM1	0.0192261
rna9763	ENSBTAG00000014225	SLC5A9	0.0192747
rna16964	ENSBTAG00000020472	KDM5A	0.0193307
rna6953	ENSBTAG00000016698	SLAMF8	0.0195722
rna49816	ENSBTAG00000007096	GAS8	0.0195979
rna63660	ENSBTAG00000002393	C23H6orf89	0.0196046
rna51241	ENSBTAG00000049752	LOC789309	0.0196137
rna44291	ENSBTAG00000010060	SLC43A3	0.019682
rna46831	ENSBTAG00000047428	ZNF281	0.0198051
rna68957	ENSBTAG00000007113	TRRAP	0.0198098
rna48658	ENSBTAG00000017738	EMID1	0.0198665
rna3680	ENSBTAG00000013218	GORASP2	0.0200298
rna68045	ENSBTAG00000009441	RBBP6	0.0200318
rna4335	ENSBTAG00000010599	C2H2orf76	0.0200984
rna67845	ENSBTAG00000002097	TMC5	0.0201077
rna35928	ENSBTAG00000019416	KCTD4	0.0201786
rna48924	ENSBTAG00000046083	ZNF280A	0.0201808
rna41208	ENSBTAG00000008280	HNF4G	0.0201983
rna17452	ENSBTAG00000009956	CENPM	0.0203432
rna7011	#N/A	LOC522554	0.0204315
rna7435	ENSBTAG00000005149	AQP10	0.0204756
rna5822	ENSBTAG00000003202	OPRD1	0.0205217
rna7477	#N/A	CFAP141	0.0208573
rna4343	ENSBTAG00000013619	SCTR	0.020895
rna3142	ENSBTAG00000010051	LGSN	0.020976
rna40737	ENSBTAG00000016194	FBXO32	0.0209868
rna38972	ENSBTAG00000016926	C13H20orf85	0.0210175
rna37874	ENSBTAG00000001552	EPC1	0.0212057
rna33990	ENSBTAG00000018164	FNDC4	0.0213797
rna51715	ENSBTAG00000010123	APOE	0.0214106
rna42288	ENSBTAG00000016855	BUD13	0.0217519
rna31459	ENSBTAG00000004732	SPTB	0.0217536
rna18687	ENSBTAG00000014515	RFC1	0.0217923
rna13198	ENSBTAG00000039614	OR2R3	0.0219075
rna69015	ENSBTAG00000000725	USP42	0.0219353
rna59928	ENSBTAG00000000541	NKX2-1	0.0219943
rna32292	ENSBTAG00000019213	CNNM4	0.0220803
rna54719	ENSBTAG00000031737	TMEM102	0.0220825
rna51207	ENSBTAG00000013239	CAPN12	0.0221459
rna23164	ENSBTAG00000014744	TXNDC15	0.0222317
rna68070	ENSBTAG00000013169	LCMT1	0.0222699
rna67583	ENSBTAG00000002188	C25H16orf89	0.0222739
rna6040	ENSBTAG00000013761	STMN1	0.0223102
rna41645	ENSBTAG00000007596	GEM	0.0223626
rna65474	ENSBTAG00000031444	LY86	0.022375
rna38281	ENSBTAG00000018805	ASB13	0.0224781
rna61288	ENSBTAG00000051466	ULK4	0.0224884
rna43829	ENSBTAG00000000087	HSD17B12	0.0227156
rna44277	ENSBTAG00000000376	P2RX3	0.0227177
rna16060	ENSBTAG00000000877	ETFBKMT	0.0228044
rna33499	ENSBTAG00000004364	THNSL2	0.0229606
rna36004	ENSBTAG00000006640	RB1	0.0230155
rna18724	ENSBTAG00000015252	CHRNA9	0.0230439
rna62448	ENSBTAG00000011583	APEH	0.0230713
rna34588	ENSBTAG00000005525	LHX6	0.0230858
rna42050	ENSBTAG00000040449	C15H11orf97	0.0231388
rna2977	ENSBTAG00000049122	COL6A5	0.0232743
rna15996	ENSBTAG00000015044	CARD10	0.0233029
rna28185	ENSBTAG00000048313	TAAR9	0.0233401
rna13222	#N/A	OR2A12	0.0234393
rna21840	ENSBTAG00000025550	PRR22	0.0234894
rna61634	ENSBTAG00000002147	PPP4R2	0.023495
rna36591	ENSBTAG00000038662	GJB6	0.0235822
rna32167	ENSBTAG00000012099	TMEM87B	0.023648
rna65819	#N/A	LOC281376	0.0236828
rna40499	ENSBTAG00000006132	DENND3	0.0237218
rna50094	ENSBTAG00000000462	CCDC102A	0.0237341
rna32199	ENSBTAG00000004297	ACOXL	0.0238016
rna13483	ENSBTAG00000003019	CRYGN	0.023837
rna15373	ENSBTAG00000011927	RDH5	0.023931
rna28951	ENSBTAG00000014498	UNC93A	0.0243978
rna42695	ENSBTAG00000009061	FAR1	0.0245279
rna34680	ENSBTAG00000003610	DENND1A	0.0245619
rna3696	ENSBTAG00000003626	MYO3B	0.0246028
rna60676	ENSBTAG00000016282	EIF5	0.0246075
rna3693	ENSBTAG00000003207	SP5	0.0246406
rna51863	ENSBTAG00000002635	PGLYRP1	0.0246935
rna9679	ENSBTAG00000011024	TXNDC12	0.0247222
rna42482	ENSBTAG00000012507	PDZD3	0.0250203
rna68884	#N/A	OR1F15P	0.0250308
rna14418	ENSBTAG00000000970	ASIC1	0.0250466
rna62229	ENSBTAG00000004118	ALAS1	0.0251734
rna41664	ENSBTAG00000013408	RBM12B	0.0252941
rna46762	ENSBTAG00000002291	ZBTB41	0.0253518
rna24149	ENSBTAG00000024275	XRCC4	0.0253611
rna32700	ENSBTAG00000006162	RAB11FIP5	0.0253711
rna44681	ENSBTAG00000021333	REN	0.0253994
rna13985	ENSBTAG00000004337	PDE1B	0.0254257
rna28160	ENSBTAG00000012403	ARG1	0.025508
rna50486	ENSBTAG00000009636	SLC7A6OS	0.0256123
rna61276	ENSBTAG00000011702	ENTPD3	0.02562
rna60189	ENSBTAG00000014981	OTUB2	0.0257905
rna57157	ENSBTAG00000015255	ST6GALNAC2	0.0259185
rna68416	ENSBTAG00000010096	SLC5A2	0.0259937
rna28246	ENSBTAG00000021827	TCF21	0.0261742
rna36656	ENSBTAG00000002129	KLF5	0.0262631
rna32573	ENSBTAG00000021731	TGFBRAP1	0.0262824
rna15922	ENSBTAG00000040244	APOL3	0.0264738
rna28213	ENSBTAG00000048464	VNN3	0.0268444
rna35840	ENSBTAG00000007356	ELF1	0.0268788
rna50799	#N/A	LOC104970256	0.0271127
rna51859	ENSBTAG00000005819	CCDC61	0.0271242
rna39835	ENSBTAG00000010130	ZNF335	0.0272333
rna42982	ENSBTAG00000015405	DCHS1	0.027285
rna71607	ENSBTAG00000023146	ADAM32	0.0272973
rna28803	ENSBTAG00000006523	SOD2	0.0273911
rna64850	ENSBTAG00000031874	ZNF165	0.0277844
rna2682	ENSBTAG00000017418	RRP1B	0.0278963
rna4254	ENSBTAG00000026842	ZRANB3	0.0279078
rna54346	#N/A	OR1E1OP	0.028081
rna71200	ENSBTAG00000018863	PRIMPOL	0.0281771
rna3843	ENSBTAG00000001899	KCNH7	0.0282786
rna13671	ENSBTAG00000014859	CAPS2	0.0283399
rna38550	ENSBTAG00000027409	SLC4A11	0.0283663
rna41765	ENSBTAG00000040461	LOC518422	0.0284632
rna9879	ENSBTAG00000052979	TMEM69	0.0285066
rna57562	ENSBTAG00000024899	MGC134105	0.0286007
rna22452	ENSBTAG00000006748	DMXL1	0.0287079
rna15665	#N/A	C5H12orf42	0.0287964
rna57117	ENSBTAG00000013677	SEC14L1	0.0288227
rna41987	ENSBTAG00000011227	TRPC6	0.028883
rna1369	ENSBTAG00000052213	ADIPOQ	0.0289044
rna54205	ENSBTAG00000019162	MRM3	0.0289143
rna63912	ENSBTAG00000005536	MEA1	0.0289819
rna35060	ENSBTAG00000038831	PHYHD1	0.0291015
rna74545	ENSBTAG00000012200	ANKRD13D	0.0291018
rna27360	ENSBTAG00000034531	RNF146	0.029108
rna19914	ENSBTAG00000012464	AFAP1	0.0292008
rna18495	ENSBTAG00000004653	ADGRA3	0.0292037
rna21055	ENSBTAG00000002525	C7H19orf53	0.0292528
rna951	ENSBTAG00000003865	CASR	0.029441
rna62578	ENSBTAG00000009183	SHISA5	0.029513
rna66645	ENSBTAG00000047635	MRO	0.0295626
rna43874	#N/A	LOC101906676	0.0297307
rna44271	ENSBTAG00000016469	TNKS1BP1	0.0299031
rna65272	ENSBTAG00000012087	NHLRC1	0.0299488
rna5915	ENSBTAG00000011784	FGR	0.0300835
rna68811	ENSBTAG00000016763	MEPCE	0.0301154
rna43650	ENSBTAG00000047362	RCN1	0.0303701
rna32253	ENSBTAG00000020348	ASTL	0.0304873
rna19249	ENSBTAG00000004793	AMBN	0.0304961
rna41424	ENSBTAG00000021449	DCAF13	0.0306374
rna73115	ENSBTAG00000013615	CHORDC1	0.0307409
rna21918	ENSBTAG00000031673	ARRDC5	0.0307715
rna42603	ENSBTAG00000008804	SAAL1	0.0308349
rna7121	ENSBTAG00000012405	PEAR1	0.0308672
rna55375	ENSBTAG00000010566	TMEM11	0.0308727
rna21100	ENSBTAG00000019325	TRMT1	0.0308734
rna33538	ENSBTAG00000004823	MRPL35	0.0308894
rna20615	ENSBTAG00000039335	ARRDC2	0.0309021
rna5050	ENSBTAG00000051631	PNKD	0.0309219
rna65092	ENSBTAG00000018523	TRIM38	0.0309444
rna3221	ENSBTAG00000006262	LIMS2	0.0310375
rna72990	ENSBTAG00000002669	RASSF4	0.0310443
rna38433	ENSBTAG00000017346	RASSF2	0.0310547
rna71786	ENSBTAG00000004593	TOP2B	0.031144
rna2791	ENSBTAG00000024162	SLC19A1	0.0312596
rna48627	ENSBTAG00000004956	CHEK2	0.0312782
rna57589	ENSBTAG00000003074	SLC16A6	0.0313127
rna32663	ENSBTAG00000039878	C11H2orf78	0.0313203
rna28658	ENSBTAG00000043975	MYCT1	0.0314594
rna11870	ENSBTAG00000021849	BCAP29	0.0314875
rna46090	ENSBTAG00000018725	FBLIM1	0.031583
rna15788	ENSBTAG00000020638	TIMP3	0.0316198
rna45087	ENSBTAG00000049277	DISP1	0.0317619
rna50332	ENSBTAG00000002327	TMEM208	0.0317949
rna49059	ENSBTAG00000017277	RAB36	0.0318206
rna49045	ENSBTAG00000021656	SPECC1L	0.0319539
rna16911	ENSBTAG00000009447	PRMT8	0.0321857
rna3863	ENSBTAG00000015317	SLC4A10	0.0321868
rna44820	ENSBTAG00000010408	IKBKE	0.0322184
rna33491	ENSBTAG00000009033	TEX37	0.0322773
rna7166	ENSBTAG00000000401	TTC24	0.0324006
rna55971	ENSBTAG00000052414	HAP1	0.0324014
rna4276	ENSBTAG00000018753	TMEM163	0.0324767
rna62563	ENSBTAG00000021390	TMEM89	0.0325946
rna5053	ENSBTAG00000003935	TMBIM1	0.0326418
rna48270	ENSBTAG00000016739	RASAL1	0.0327528
rna46173	ENSBTAG00000046799	TEX50	0.0328005
rna72924	ENSBTAG00000014990	SLC18A3	0.0328266
rna20879	ENSBTAG00000013502	SLC1A6	0.0328687
rna28800	ENSBTAG00000050924	LOC104969641	0.0330814
rna29777	ENSBTAG00000047027	C10H14orf119	0.0331372
rna43515	ENSBTAG00000016355	UVRAG	0.0333187
rna45995	ENSBTAG00000007619	PUSL1	0.0333544
rna64562	ENSBTAG00000006969	TUBB	0.0334107
rna5472	ENSBTAG00000017431	GPR55	0.0334788
rna42816	ENSBTAG00000027722	IPO7	0.0335321
rna56296	ENSBTAG00000004036	GJC1	0.0336682
rna54808	ENSBTAG00000051958	CYB5D1	0.0337065
rna19373	ENSBTAG00000007190	THAP6	0.0337337
rna42235	ENSBTAG00000020066	ZW10	0.0338572
rna40694	ENSBTAG00000005498	SQLE	0.0339213
rna13498	ENSBTAG00000045535	GALNTL5	0.0339889
rna37865	ENSBTAG00000022003	NSUN6	0.0340543
rna39151	ENSBTAG00000031214	LOC618409	0.0341238
rna74712	ENSBTAG00000017514	CCND1	0.0341282
rna53673	ENSBTAG00000009427	PPM1D	0.0341402
rna19753	ENSBTAG00000014680	ZBTB49	0.0341408
rna20244	ENSBTAG00000004709	MAPK9	0.0341425
rna9345	ENSBTAG00000005909	LEPROT	0.0341515
rna66971	ENSBTAG00000016590	NME4	0.0343121
rna48421	ENSBTAG00000012792	SRSF9	0.0345039
rna54083	ENSBTAG00000015979	SEZ6	0.0345418
rna53513	ENSBTAG00000001166	HSF5	0.0345753
rna29005	ENSBTAG00000009620	WDR27	0.0346747
rna20440	ENSBTAG00000001762	RFXANK	0.0346836
rna66571	ENSBTAG00000013306	ZBTB7C	0.0347814
rna9276	ENSBTAG00000009455	IL12RB2	0.0349006
rna27286	ENSBTAG00000012096	BCKDHB	0.0350355
rna6816	ENSBTAG00000020152	PFDN2	0.0351587
rna3588	ENSBTAG00000018253	CHRNA1	0.035168
rna65691	ENSBTAG00000001224	ATP9B	0.0351924
rna23758	ENSBTAG00000005326	CSNK1A1	0.035212
rna55235	ENSBTAG00000003705	FAM83G	0.0352558
rna1040	ENSBTAG00000000496	SLC12A8	0.035321
rna72276	ENSBTAG00000002614	RUFY2	0.0354325
rna15756	ENSBTAG00000000147	RIC8B	0.0354437
rna3426	ENSBTAG00000043956	UBE2E3	0.0355174
rna54179	ENSBTAG00000002609	TMIGD1	0.0355698
rna76910	ENSBTAG00000016772	USP11	0.0356785
rna65020	ENSBTAG00000031753	BTN1A1	0.0356885
rna76765	ENSBTAG00000021351	MED12	0.0357385
rna71845	ENSBTAG00000050535	ZNF385D	0.0358109
rna20701	ENSBTAG00000011134	USE1	0.0358218
rna20281	ENSBTAG00000050347	MAML1	0.0359253
rna64523	ENSBTAG00000021111	POU5F1	0.035935
rna43000	ENSBTAG00000015655	APBB1	0.0362451
rna40700	ENSBTAG00000009072	ZNF572	0.03627
rna24296	ENSBTAG00000020843	PCSK1	0.0363537
rna5430	ENSBTAG00000037702	SP140L	0.0363853
rna10620	ENSBTAG00000026181	UGT1A6	0.0365156
rna9891	ENSBTAG00000008810	GPBP1L1	0.0365405
rna37144	ENSBTAG00000020093	CUL4A	0.0366561
rna2662	ENSBTAG00000000160	CBS	0.036759
rna67117	ENSBTAG00000002211	MAPK8IP3	0.036851
rna33702	ENSBTAG00000019295	MDH1	0.0368537
rna65076	ENSBTAG00000011671	H1-6	0.037
rna6123	ENSBTAG00000001101	IFNLR1	0.0370475
rna44851	ENSBTAG00000020273	YOD1	0.0370854
rna41795	ENSBTAG00000019639	SNX16	0.0371048
rna32748	ENSBTAG00000004562	CD207	0.0371391
rna23269	ENSBTAG00000005288	GFRA3	0.037204
rna74486	ENSBTAG00000000423	RBM4B	0.0372113
rna50069	ENSBTAG00000004842	RSPRY1	0.0372182
rna11847	ENSBTAG00000020848	PIK3CG	0.0372498
rna39024	ENSBTAG00000004712	MC3R	0.0373659
rna23223	ENSBTAG00000007782	MYOT	0.0374495
rna23782	ENSBTAG00000012768	HMGXB3	0.0374677
rna22334	ENSBTAG00000052380	CCDC192	0.0377845
rna11956	ENSBTAG00000021204	TES	0.0377848
rna21946	ENSBTAG00000037765	TNFAIP8L1	0.0378293
rna71630	ENSBTAG00000033304	TCIM	0.0378789
rna41235	ENSBTAG00000016284	IL7	0.037893
rna35900	ENSBTAG00000047739	TSC22D1	0.0379079
rna32260	ENSBTAG00000000848	SNRNP200	0.0379798
rna51412	ENSBTAG00000009449	DMAC2	0.0380151
rna63695	ENSBTAG00000012069	CCDC167	0.038087
rna54246	ENSBTAG00000011479	INPP5K	0.0382766
rna48817	ENSBTAG00000017459	DUSP18	0.0383105
rna17915	ENSBTAG00000012111	PRDM5	0.0383735
rna56555	ENSBTAG00000024947	TCAM1	0.0383995
rna10327	ENSBTAG00000008688	HEYL	0.0384315
rna59406	ENSBTAG00000011861	CFAP161	0.0384734
rna42599	ENSBTAG00000016684	ZNF202	0.0384889
rna43995	ENSBTAG00000007148	F2	0.0385685
rna34319	ENSBTAG00000005270	NT5C1B	0.0386234
rna28250	ENSBTAG00000019002	SLC2A12	0.0386893
rna34599	ENSBTAG00000047610	OR1L12	0.0387272
rna34830	ENSBTAG00000013509	TTC16	0.0388259
rna14931	ENSBTAG00000002004	LLPH	0.0388679
rna6518	ENSBTAG00000005670	ARHGEF19	0.0389737
rna27722	ENSBTAG00000036087	ARMC2	0.0390588
rna15321	ENSBTAG00000038896	RPS26	0.0390807
rna53633	ENSBTAG00000009747	RNFT1	0.0391384
rna33904	ENSBTAG00000002783	PCYOX1	0.0391819
rna28444	ENSBTAG00000016498	PHACTR2	0.0392198
rna9834	#N/A	LOC513210	0.0393136
rna55635	ENSBTAG00000001830	LRRC46	0.0394863
rna5899	ENSBTAG00000006223	THEMIS2	0.0396137
rna5331	ENSBTAG00000021325	SLC19A3	0.0396346
rna7236	ENSBTAG00000000113	ARHGEF2	0.039668
rna60098	ENSBTAG00000017215	WDR76	0.0397883
rna19607	ENSBTAG00000005744	COQ2	0.0397903
rna68381	ENSBTAG00000031551	PRSS53	0.0397911
rna42612	ENSBTAG00000000987	OTOG	0.0398876
rna38520	ENSBTAG00000008436	CDC25B	0.0399056
rna29058	ENSBTAG00000035858	MCC	0.0402996
rna59682	ENSBTAG00000006934	CYP11A1	0.0403443
rna1771	ENSBTAG00000001403	PRKCI	0.0404447
rna15960	ENSBTAG00000030648	MPST	0.0406009
rna39361	ENSBTAG00000053187	LOC526745	0.0406232
rna38768	ENSBTAG00000004582	COL20A1	0.0406658
rna42990	ENSBTAG00000000697	RRP8	0.0406781
rna5951	#N/A	FAM46B	0.0407167
rna29235	ENSBTAG00000005016	AP3B1	0.0407695
rna3581	ENSBTAG00000002295	ATF2	0.0409524
rna57388	ENSBTAG00000039466	CDR2L	0.0410101
rna58171	ENSBTAG00000019289	ITGA2	0.0410492
rna22647	ENSBTAG00000006428	ZNF354A	0.0410724
rna21131	ENSBTAG00000016211	GCDH	0.0410836
rna24085	ENSBTAG00000025071	TENM2	0.0411453
rna51502	ENSBTAG00000021789	ZNF574	0.0411777
rna46353	ENSBTAG00000046502	ACBD6	0.0412489
rna54590	ENSBTAG00000031998	CXCL16	0.0412955
rna34761	ENSBTAG00000013314	PBX3	0.0413145
rna8820	ENSBTAG00000002026	RPL5	0.0414074
rna984	ENSBTAG00000018877	PDIA5	0.0414275
rna1952	#N/A	LOC112447111	0.0414601
rna71412	ENSBTAG00000044208	DUSP4	0.0414673
rna16759	ENSBTAG00000003255	CD4	0.0415002
rna48441	ENSBTAG00000016338	SPPL3	0.0415312
rna12108	ENSBTAG00000032598	RP9	0.0419262
rna55031	ENSBTAG00000004675	ZNF18	0.0419529
rna50620	ENSBTAG00000046255	ATXN1L	0.0420173
rna4605	ENSBTAG00000031473	ORC2	0.042377
rna16206	ENSBTAG00000002972	DNAI7	0.042387
rna896	ENSBTAG00000001009	HCLS1	0.0424136
rna6127	ENSBTAG00000014885	MYOM3	0.0424191
rna55577	ENSBTAG00000045835	HOXB5	0.0425469
rna13158	ENSBTAG00000006655	PIP	0.0426393
rna36478	ENSBTAG00000005318	RNF6	0.042704
rna11756	ENSBTAG00000006876	PMPCB	0.0427654
rna19501	ENSBTAG00000035776	CFAP299	0.0428584
rna3646	ENSBTAG00000010118	HAT1	0.0429335
rna12060	ENSBTAG00000009218	ANLN	0.0430157
rna66802	ENSBTAG00000013588	ZNF532	0.0430166
rna58998	ENSBTAG00000047543	NTRK3	0.0430396
rna23193	ENSBTAG00000006694	CXCL14	0.0430407
rna19885	ENSBTAG00000019427	KIAA0232	0.0430445
rna18868	ENSBTAG00000016645	GABRA4	0.0430496
rna55076	ENSBTAG00000031084	CDRT4	0.0430768
rna34826	ENSBTAG00000012735	CFAP157	0.0431072
rna69025	ENSBTAG00000053390	RAC1	0.0431675
rna13833	ENSBTAG00000017549	KITLG	0.0432585
rna61448	ENSBTAG00000016098	BRK1	0.043419
rna1916	ENSBTAG00000009263	MFSD1	0.0434532
rna18675	ENSBTAG00000015649	TMEM156	0.0434854
rna67093	ENSBTAG00000005148	PTX4	0.0435006
rna48784	ENSBTAG00000014464	SEC14L3	0.0435437
rna36408	ENSBTAG00000014024	POMP	0.0435783
rna25790	ENSBTAG00000009804	ERP44	0.0435904
rna12068	ENSBTAG00000002011	KIAA0895	0.0436989
rna45777	ENSBTAG00000013071	GPR153	0.0437005
rna34626	ENSBTAG00000054351	OR12K5	0.0438151
rna16934	ENSBTAG00000030325	TEX52	0.0438231
rna49493	ENSBTAG00000001026	BCO1	0.0439026
rna21760	#N/A	LOC101905992	0.0439202
rna59810	ENSBTAG00000010536	GPR33	0.0439485
rna62536	ENSBTAG00000018910	WDR6	0.0439654
rna23635	ENSBTAG00000004153	SCGB3A2	0.044123
rna63816	ENSBTAG00000019343	MDFI	0.04413
rna16953	ENSBTAG00000038415	SLC6A12	0.0441618
rna11813	ENSBTAG00000002037	ATXN7L1	0.0444221
rna32541	ENSBTAG00000018571	IL1RL1	0.0446058
rna44094	ENSBTAG00000021745	RAPSN	0.0446366
rna56224	ENSBTAG00000019660	TMUB2	0.0447114
rna4121	ENSBTAG00000007239	TNFAIP6	0.0448295
rna15646	ENSBTAG00000039709	PARPBP	0.0448892
rna5085	ENSBTAG00000026772	ZNF142	0.0449934
rna732	#N/A	CFAP44	0.0449972
rna35833	ENSBTAG00000002137	SUGT1	0.0450003
rna52323	ENSBTAG00000015115	ACP4	0.0450227
rna60953	ENSBTAG00000004834	CNOT10	0.045035
rna45582	ENSBTAG00000002590	EXOSC10	0.045088
rna62831	ENSBTAG00000018331	CLEC3B	0.0452488
rna49214	ENSBTAG00000019891	MRPL40	0.0452643
rna24627	ENSBTAG00000000500	PINX1	0.0453565
rna3030	ENSBTAG00000004891	OXNAD1	0.045365
rna6404	ENSBTAG00000011951	MRTO4	0.0454528
rna10582	ENSBTAG00000014079	GIGYF2	0.0455458
rna53803	ENSBTAG00000002850	HEATR9	0.0456337
rna29244	ENSBTAG00000007371	SCAMP1	0.045751
rna75017	ENSBTAG00000010336	TALDO1	0.0458587
rna44365	ENSBTAG00000038267	OR9I2	0.0458648
rna60147	ENSBTAG00000010416	RIN3	0.0459643
rna51753	ENSBTAG00000013921	CKM	0.0461694
rna33359	ENSBTAG00000008048	GCFC2	0.0461734
rna59761	ENSBTAG00000012789	PRKD1	0.0461969
rna53545	ENSBTAG00000015368	SEPTIN4	0.0462245
rna16459	ENSBTAG00000015351	STYK1	0.0462466
rna5648	ENSBTAG00000009163	TMEM234	0.0462683
rna51042	#N/A	ZNF260	0.0463362
rna50531	ENSBTAG00000001654	SNTB2	0.0463507
rna42936	ENSBTAG00000002289	NLRP14	0.0463707
rna63800	#N/A	LOC112443770	0.0464091
rna17087	ENSBTAG00000016995	HDHD5	0.046423
rna56898	ENSBTAG00000015267	SGSH	0.0466857
rna66838	ENSBTAG00000016663	PIGN	0.0467624
rna55473	ENSBTAG00000006072	LRRC59	0.0468242
rna62292	ENSBTAG00000032253	RAD54L2	0.0468334
rna16571	ENSBTAG00000039980	CLECL1	0.0468451
rna39131	ENSBTAG00000016171	COX4I2	0.0469193
rna45892	ENSBTAG00000009309	PEX10	0.0469456
rna34040	ENSBTAG00000006832	SLC5A6	0.0470569
rna60599	ENSBTAG00000007007	WDR20	0.0470663
rna50785	ENSBTAG00000013175	GARRE1	0.0470823
rna22607	ENSBTAG00000039886	LOC509184	0.0471121
rna23392	ENSBTAG00000030584	SLC35A4	0.0471267
rna59680	ENSBTAG00000011446	SEMA7A	0.0473204
rna21291	ENSBTAG00000015557	LOC528040	0.0473568
rna66737	ENSBTAG00000007347	ST8SIA3	0.047431
rna69247	ENSBTAG00000015253	COX19	0.0474582
rna3434	ENSBTAG00000003120	ZNF385B	0.0474729
rna42689	ENSBTAG00000009150	SPON1	0.0475783
rna27125	ENSBTAG00000020817	B3GAT2	0.0476004
rna65909	ENSBTAG00000018954	ELP2	0.0476604
rna54530	ENSBTAG00000008591	CAMTA2	0.0477633
rna69325	ENSBTAG00000018406	CSTF2T	0.0478391
rna72925	ENSBTAG00000016814	CHAT	0.0478693
rna15033	ENSBTAG00000016908	METTL1	0.0479449
rna24160	ENSBTAG00000044033	EDIL3	0.0479726
rna10227	ENSBTAG00000021434	EDN2	0.0480259
rna2764	ENSBTAG00000017010	FAM207A	0.0480374
rna17901	ENSBTAG00000004942	EXOSC9	0.0480894
rna11210	ENSBTAG00000014255	VPS50	0.0480982
rna42548	ENSBTAG00000019246	SC5D	0.0481564
rna12316	ENSBTAG00000015326	GSDME	0.0481652
rna10854	ENSBTAG00000045948	CSF2RA	0.0482381
rna11277	ENSBTAG00000003773	SLC25A13	0.0483616
rna59379	#N/A	CTXND1	0.048371
rna66217	ENSBTAG00000007000	ENOSF1	0.0483888
rna36599	ENSBTAG00000020403	ZMYM2	0.0483941
rna53867	ENSBTAG00000014113	CCL8	0.0484239
rna39836	ENSBTAG00000020676	MMP9	0.0485066
rna39943	ENSBTAG00000007490	SULF2	0.0485895
rna20828	ENSBTAG00000012280	PGLYRP2	0.0486374
rna69540	ENSBTAG00000005129	CEP55	0.0486378
rna41245	ENSBTAG00000007335	TPD52	0.0486683
rna34014	ENSBTAG00000017283	GTF3C2	0.0486899
rna67291	ENSBTAG00000040575	KCTD5	0.0487825
rna34946	ENSBTAG00000011317	GOLGA2	0.0488169
rna7427	ENSBTAG00000011881	TDRD10	0.0488972
rna39869	ENSBTAG00000000873	SLC13A3	0.0489225
rna53983	ENSBTAG00000006894	NOS2	0.0489228
rna50562	ENSBTAG00000020632	NQO1	0.049216
rna54460	ENSBTAG00000015593	KIAA0753	0.0494359
rna18498	ENSBTAG00000020363	GBA3	0.049529
rna3469	ENSBTAG00000033254	PJVK	0.0495602
rna68505	ENSBTAG00000003305	NCF1	0.0495787
rna52368	ENSBTAG00000009382	KLK13	0.0496064
rna7097	#N/A	LOC101906408	0.0496467
rna20744	ENSBTAG00000013614	TMEM38A	0.049778
rna61496	ENSBTAG00000007780	CAMK1	0.0498222
rna34847	ENSBTAG00000006305	AK1	0.0498254
rna57239	ENSBTAG00000030174	ACOX1	0.0498957
rna76349	ENSBTAG00000014575	COL4A5	0.0499009
rna34634	ENSBTAG00000038665	OR1AF3	0.0499288
rna43326	ENSBTAG00000021007	FOLR1	0.0499871
rna11682	ENSBTAG00000017866	CD36	0.0499888

## Sheet: Table S8
Table S8. The result of rapidly evolving genes (REGs) in Siberian ibex.
ID	Ensembl gene ID	Gene symbol	P_value
rna51272	ENSBTAG00000009785	SAMD4B	0
rna53500	ENSBTAG00000046321	TSPOAP1	0
rna59305	ENSBTAG00000004645	ADAMTSL3	0
rna14764	#N/A	MUC19	0
rna68850	ENSBTAG00000030966	TAF6	0
rna63429	ENSBTAG00000020975	SYNGAP1	0
rna42529	ENSBTAG00000017146	GRIK4	0
rna34093	ENSBTAG00000018761	SLC35F6	0
rna45740	ENSBTAG00000016734	TAS1R1	0
rna46994	ENSBTAG00000005968	TLL1	0
rna54051	ENSBTAG00000038990	TRAF4	0
rna22263	ENSBTAG00000015426	PDLIM4	0
rna66332	ENSBTAG00000009459	MTCL1	0
rna67994	ENSBTAG00000018050	CDR2	0
rna42461	ENSBTAG00000005364	HMBS	0
rna2902	ENSBTAG00000011876	MORC3	0
rna972	ENSBTAG00000021791	PARP9	0
rna49719	ENSBTAG00000016006	ANKRD11	0
rna34440	ENSBTAG00000001928	PDIA6	0
rna12625	ENSBTAG00000002157	LMOD2	6e-09
rna18277	ENSBTAG00000015729	ADH7	8e-09
rna27135	ENSBTAG00000020238	RIMS1	4.28e-07
rna2611	ENSBTAG00000030836	ZBTB21	1.297e-06
rna51782	ENSBTAG00000008182	FOSB	1.447e-06
rna69015	ENSBTAG00000000725	USP42	5.6703e-05
rna35926	ENSBTAG00000034495	GTF2F2	7.9069e-05
rna21619	#N/A	PRR36	8.2769e-05
rna27414	#N/A	TRDN	0.000176388
rna51107	ENSBTAG00000038050	ZNF420	0.000246989
rna57203	ENSBTAG00000030173	QRICH2	0.00031842
rna24698	ENSBTAG00000002730	ELP3	0.000404292
rna41572	ENSBTAG00000011572	TSPYL5	0.000558155
rna48209	ENSBTAG00000032097	FBXO21	0.000694479
rna18267	ENSBTAG00000046333	C6H4orf54	0.000805469
rna17361	ENSBTAG00000006200	SLC25A17	0.00107168
rna59007	ENSBTAG00000000967	DET1	0.00172637
rna11583	ENSBTAG00000021535	CROT	0.00177637
rna63115	ENSBTAG00000005191	RPN1	0.0019934
rna61606	ENSBTAG00000019534	TRNT1	0.00202697
rna63086	#N/A	KIAA1257	0.00203942
rna6483	ENSBTAG00000008314	SDHB	0.00204347
rna72980	ENSBTAG00000020319	ALOX5	0.00219333
rna60076	ENSBTAG00000007503	STRC	0.00230621
rna8776	ENSBTAG00000009698	ABCD3	0.00242114
rna9021	#N/A	COL24A1	0.00320671
rna7719	ENSBTAG00000017564	CGN	0.00380598
rna17055	ENSBTAG00000009050	ADIPOR2	0.00385197
rna47029	ENSBTAG00000019426	RNF175	0.00398982
rna15937	ENSBTAG00000010865	CACNG2	0.00415581
rna32778	ENSBTAG00000008223	NLRC4	0.00421227
rna49070	ENSBTAG00000055118	VPREB1	0.0043923
rna18556	ENSBTAG00000002299	SEL1L3	0.00439805
rna48709	ENSBTAG00000017886	CABP7	0.00485588
rna13093	#N/A	LOC615237	0.00494492
rna68721	ENSBTAG00000014468	AP1S1	0.0050803
rna54837	ENSBTAG00000012478	ALOXE3	0.00512305
rna55375	ENSBTAG00000010566	TMEM11	0.00513365
rna44005	ENSBTAG00000008429	LRP4	0.00516143
rna5472	ENSBTAG00000017431	GPR55	0.0051936
rna24269	ENSBTAG00000009131	TTC37	0.00539698
rna50809	ENSBTAG00000003820	GRAMD1A	0.00588118
rna43023	ENSBTAG00000008892	OR52W1	0.00597238
rna14923	ENSBTAG00000020806	HELB	0.00598033
rna45427	ENSBTAG00000001821	PRRC2C	0.00610671
rna63769	ENSBTAG00000009905	NFYA	0.00629116
rna15352	ENSBTAG00000009051	MMP19	0.00657125
rna12714	ENSBTAG00000006253	FLNC	0.00682972
rna35508	ENSBTAG00000000046	SURF2	0.00691106
rna3391	ENSBTAG00000012100	PDE1A	0.00743909
rna9055	ENSBTAG00000016982	MCOLN3	0.00752288
rna12617	ENSBTAG00000004405	IQUB	0.00770141
rna48564	ENSBTAG00000044022	KIAA1671	0.00776736
rna29211	ENSBTAG00000034848	F2RL1	0.00810777
rna10286	ENSBTAG00000000533	ZNF684	0.00816078
rna70910	#N/A	CFAP46	0.0082271
rna55004	#N/A	LOC511687	0.00854634
rna14690	ENSBTAG00000006635	DBX2	0.00870413
rna6471	ENSBTAG00000012043	PADI3	0.00871964
rna41991	ENSBTAG00000004423	ARHGAP42	0.00917617
rna67640	ENSBTAG00000007887	GRIN2A	0.00920937
rna5170	ENSBTAG00000020610	ANKZF1	0.00984892
rna36481	#N/A	LOC536660	0.00987345
rna71262	ENSBTAG00000020657	FAT1	0.00994726
rna12868	ENSBTAG00000008895	BPGM	0.00994743
rna16129	ENSBTAG00000030622	MANSC4	0.0100278
rna75324	ENSBTAG00000002292	SMARCA1	0.0100313
rna16358	ENSBTAG00000014759	WBP11	0.0103645
rna71652	#N/A	ANK1	0.0103964
rna13005	ENSBTAG00000020225	TBXAS1	0.010613
rna4730	ENSBTAG00000011971	NRP2	0.0108161
rna36952	ENSBTAG00000002240	GPR18	0.0109644
rna48885	ENSBTAG00000008996	SFI1	0.0110382
rna75262	ENSBTAG00000011833	GRIA3	0.0111213
rna45921	ENSBTAG00000005231	CFAP74	0.0112748
rna66023	ENSBTAG00000013831	DSG1	0.011346
rna485	ENSBTAG00000004459	TMEM45A	0.0113697
rna43352	ENSBTAG00000002051	ARAP1	0.0113703
rna14371	ENSBTAG00000047358	HIGD1C	0.0116181
rna57461	ENSBTAG00000044195	SDK2	0.0118118
rna34202	ENSBTAG00000015012	PTRHD1	0.0119404
rna60734	ENSBTAG00000003559	PPP1R13B	0.0120409
rna61706	ENSBTAG00000021508	LMOD3	0.0120611
rna12784	ENSBTAG00000011247	ZC3HC1	0.0122646
rna54694	ENSBTAG00000010532	KCTD11	0.0123324
rna18190	ENSBTAG00000017682	TET2	0.0123643
rna7917	#N/A	LOC788142	0.0124045
rna27197	ENSBTAG00000016839	MTO1	0.0124701
rna28556	ENSBTAG00000010196	NUP43	0.0125612
rna3222	ENSBTAG00000006261	GPR17	0.0127863
rna48884	ENSBTAG00000008991	EIF4ENIF1	0.0128098
rna61039	ENSBTAG00000017426	PDCD6IP	0.0128286
rna36065	ENSBTAG00000034269	RCBTB1	0.0129144
rna8895	ENSBTAG00000011200	ZNF644	0.0130457
rna45078	ENSBTAG00000007593	AIDA	0.0132068
rna67572	ENSBTAG00000002178	PPL	0.0134597
rna66907	ENSBTAG00000019803	POLR3K	0.0134692
rna46397	ENSBTAG00000019821	DHX9	0.0139759
rna20861	ENSBTAG00000043971	NOTCH3	0.0141279
rna11830	ENSBTAG00000021365	CDHR3	0.0142389
rna68673	ENSBTAG00000012050	ORAI2	0.0144448
rna67090	ENSBTAG00000015889	CLCN7	0.0153089
rna27920	ENSBTAG00000011313	CASP8AP2	0.0153892
rna46491	ENSBTAG00000004407	KCNK2	0.0155509
rna2838	ENSBTAG00000003161	YBEY	0.0156898
rna72843	#N/A	LOC112444747	0.0157128
rna8918	ENSBTAG00000000900	LRRC8C	0.0160086
rna6970	ENSBTAG00000012884	MPTX	0.0160295
rna11931	ENSBTAG00000006589	CFTR	0.0160968
rna56560	ENSBTAG00000044204	CD79B	0.016245
rna37982	ENSBTAG00000010330	LYZL1	0.016294
rna45580	ENSBTAG00000015325	MTOR	0.0163899
rna63060	ENSBTAG00000015529	CHCHD4	0.0165031
rna6603	#N/A	DUSP27	0.0165601
rna33629	ENSBTAG00000031669	CTNNA2	0.0167207
rna3404	#N/A	SSFA2	0.0168889
rna34423	ENSBTAG00000005847	ROCK2	0.0169357
rna38067	ENSBTAG00000003422	SNX5	0.0169443
rna18124	ENSBTAG00000010284	ETNPPL	0.0169451
rna66184	ENSBTAG00000017597	ESCO1	0.0170736
rna8260	ENSBTAG00000012194	DENND2C	0.0171692
rna17358	ENSBTAG00000004048	MCHR1	0.017208
rna73721	ENSBTAG00000014224	IGSF9B	0.0172281
rna48711	ENSBTAG00000000913	UQCR10	0.017314
rna55954	#N/A	LOC112441510	0.0174442
rna32836	ENSBTAG00000014310	HEATR5B	0.0176732
rna17973	ENSBTAG00000017808	ARSJ	0.0178924
rna15739	ENSBTAG00000010457	NUAK1	0.0179071
rna65599	ENSBTAG00000031267	SERPINB9	0.0179073
rna46979	ENSBTAG00000005263	KLHL2	0.0181386
rna35139	ENSBTAG00000020313	FNBP1	0.0182998
rna2835	ENSBTAG00000003148	MCM3AP	0.0183634
rna56929	ENSBTAG00000049156	CBX4	0.0184607
rna21988	ENSBTAG00000039696	SHD	0.0185971
rna62666	ENSBTAG00000031567	SMARCC1	0.0186636
rna47387	ENSBTAG00000010843	PGRMC2	0.018841
rna55532	ENSBTAG00000001919	ZNF652	0.0188471
rna65568	ENSBTAG00000006378	RIPK1	0.0190084
rna12	ENSBTAG00000020035	RCAN1	0.0191235
rna50559	ENSBTAG00000002412	CYB5B	0.0191303
rna16409	ENSBTAG00000008989	BORCS5	0.0192075
rna1498	#N/A	LOC616094	0.0193243
rna44871	ENSBTAG00000009876	C4BPA	0.0193562
rna37748	ENSBTAG00000016406	MCM10	0.0193906
rna10831	ENSBTAG00000003279	NDUFA10	0.0195017
rna24085	ENSBTAG00000025071	TENM2	0.0196483
rna68416	ENSBTAG00000010096	SLC5A2	0.0198231
rna46225	ENSBTAG00000015650	TNN	0.0198923
rna48288	ENSBTAG00000011102	TPCN1	0.0200282
rna33149	ENSBTAG00000032424	FSHR	0.0201011
rna66205	ENSBTAG00000019214	USP14	0.0201162
rna41298	ENSBTAG00000040422	UTP23	0.0205287
rna4583	ENSBTAG00000026812	AOX2	0.0205791
rna59675	ENSBTAG00000000010	UBL7	0.0206136
rna38550	ENSBTAG00000027409	SLC4A11	0.0207401
rna7538	ENSBTAG00000006235	INTS3	0.0207569
rna14074	ENSBTAG00000015016	CALCOCO1	0.020786
rna66857	ENSBTAG00000045832	PHLPP1	0.0211197
rna60585	ENSBTAG00000016598	DYNC1H1	0.0211615
rna49525	ENSBTAG00000012508	OSGIN1	0.0213834
rna65164	ENSBTAG00000004982	GPLD1	0.0214378
rna71117	ENSBTAG00000014737	VEGFC	0.0214574
rna67986	ENSBTAG00000017662	EEF2K	0.021533
rna74687	ENSBTAG00000022185	IGHMBP2	0.0215616
rna43506	ENSBTAG00000049519	MOGAT2	0.0217155
rna43234	#N/A	LOC618075	0.0217781
rna6330	ENSBTAG00000006085	DDOST	0.0218293
rna11320	ENSBTAG00000013781	MIOS	0.0219322
rna69469	ENSBTAG00000005708	KIF20B	0.022235
rna13542	ENSBTAG00000021941	DPP6	0.0222584
rna42997	ENSBTAG00000003564	HPX	0.0222814
rna73173	ENSBTAG00000015177	PRSS23	0.0224385
rna42826	ENSBTAG00000020573	SCUBE2	0.0228563
rna6698	ENSBTAG00000050790	C3H1orf226	0.0231535
rna14695	ENSBTAG00000032148	TMEM117	0.0234503
rna22562	ENSBTAG00000020351	SLC34A1	0.0236786
rna54158	ENSBTAG00000019122	EFCAB5	0.0237015
rna3646	ENSBTAG00000010118	HAT1	0.0237581
rna22675	ENSBTAG00000047420	BTNL9	0.0241274
rna67167	ENSBTAG00000020366	TBL3	0.024199
rna18242	ENSBTAG00000015297	BANK1	0.0243768
rna67790	ENSBTAG00000020387	MARF1	0.0247216
rna50350	ENSBTAG00000021570	PLEKHG4	0.0248489
rna65003	ENSBTAG00000010784	ABT1	0.0248558
rna44424	ENSBTAG00000030845	MPEG1	0.025023
rna9380	ENSBTAG00000002600	EFCAB7	0.0253904
rna21287	ENSBTAG00000010179	COL5A3	0.0254378
rna62952	ENSBTAG00000001310	RHO	0.0255146
rna46573	ENSBTAG00000018548	INTS7	0.025541
rna54999	ENSBTAG00000019107	GAS7	0.0255479
rna23961	ENSBTAG00000050263	MED7	0.0255785
rna67824	ENSBTAG00000005523	XYLT1	0.0256808
rna38258	ENSBTAG00000001420	ABHD12	0.0258097
rna46322	ENSBTAG00000004059	SOAT1	0.0260216
rna7739	ENSBTAG00000007320	PI4KB	0.0260568
rna16459	ENSBTAG00000015351	STYK1	0.0260615
rna12208	ENSBTAG00000020931	CHN2	0.0260728
rna55256	ENSBTAG00000004635	LLGL1	0.0261546
rna46108	ENSBTAG00000002476	DNAJC16	0.0264399
rna52261	ENSBTAG00000003457	ATF5	0.0265388
rna29043	ENSBTAG00000007686	TBP	0.0265441
rna9679	ENSBTAG00000011024	TXNDC12	0.0271181
rna48503	ENSBTAG00000002695	MYO1H	0.0271891
rna38680	#N/A	LOC101904896	0.0272298
rna74466	ENSBTAG00000004342	CCDC87	0.0272674
rna53647	ENSBTAG00000012068	BRIP1	0.0273834
rna2940	ENSBTAG00000001771	DYRK1A	0.0278415
rna49506	ENSBTAG00000002103	PLCG2	0.0279597
rna12677	ENSBTAG00000010692	SND1	0.027988
rna5211	ENSBTAG00000002995	GMPPA	0.0280407
rna69425	ENSBTAG00000001298	STAMBPL1	0.0280992
rna17094	ENSBTAG00000017313	ADA2	0.028101
rna66527	ENSBTAG00000015210	LOXHD1	0.0281828
rna43064	#N/A	LOC788037	0.0282255
rna34701	ENSBTAG00000040585	NR6A1	0.0282453
rna67590	#N/A	LOC521021	0.0283603
rna5643	ENSBTAG00000014390	MTMR9	0.0284868
rna61730	ENSBTAG00000011081	KBTBD8	0.0285634
rna10759	ENSBTAG00000010676	RBM44	0.0287536
rna9570	ENSBTAG00000009526	TMEM59	0.0289645
rna42062	ENSBTAG00000002691	ELMOD1	0.0290145
rna9017	ENSBTAG00000038215	CLCA2	0.0290485
rna43701	ENSBTAG00000027577	C15H11orf91	0.029195
rna39919	ENSBTAG00000007489	NCOA3	0.0293967
rna45194	ENSBTAG00000055022	LEFTY2	0.0294658
rna56828	ENSBTAG00000000354	PDE6G	0.0296984
rna60984	ENSBTAG00000003968	UBP1	0.0299551
rna60345	ENSBTAG00000013491	EML1	0.0300437
rna71214	ENSBTAG00000013211	CFAP97	0.0301829
rna70613	ENSBTAG00000003178	ATE1	0.0302654
rna36149	ENSBTAG00000019134	NEK5	0.0304894
rna14086	ENSBTAG00000005863	ATF7	0.0306286
rna1246	ENSBTAG00000016305	ATP13A4	0.0309063
rna29312	#N/A	ANKDD1A	0.0309466
rna19312	ENSBTAG00000047833	AFM	0.0309582
rna11764	ENSBTAG00000003658	RELN	0.0311941
rna54876	ENSBTAG00000001717	AURKB	0.0312799
rna175	#N/A	LOC112447012	0.0313969
rna67041	ENSBTAG00000002481	HAGHL	0.0314125
rna52141	ENSBTAG00000030543	SLC6A16	0.0314736
rna38038	ENSBTAG00000008687	PCSK2	0.0315934
rna16859	ENSBTAG00000010223	NTF3	0.0316196
rna11776	ENSBTAG00000009207	KMT2E	0.0316363
rna38594	ENSBTAG00000011458	CPXM1	0.0316506
rna37061	ENSBTAG00000025210	COL4A2	0.0317446
rna45858	ENSBTAG00000015857	TPRG1L	0.0319561
rna60268	ENSBTAG00000019916	CLMN	0.031967
rna49492	#N/A	PKD1L2	0.0320105
rna50658	#N/A	LOC505120	0.0321168
rna23765	ENSBTAG00000015419	ARHGEF37	0.0325148
rna45674	ENSBTAG00000024539	SPSB1	0.0325405
rna68407	ENSBTAG00000019524	ITGAD	0.0325829
rna51963	ENSBTAG00000016113	ELSPBP1	0.0326698
rna51871	ENSBTAG00000009337	PNMA8A	0.0328176
rna46373	ENSBTAG00000046243	ZNF648	0.032864
rna56500	ENSBTAG00000008151	MAP3K3	0.0330162
rna1700	ENSBTAG00000031802	SPATA16	0.0330435
rna1122	ENSBTAG00000021515	ZDHHC19	0.033165
rna16422	ENSBTAG00000047225	BCL2L14	0.0331703
rna45339	ENSBTAG00000009938	XCL1	0.0333008
rna45538	ENSBTAG00000019388	KIAA2013	0.0333009
rna23971	ENSBTAG00000003836	ADAM19	0.0333831
rna9550	ENSBTAG00000010715	MRPL37	0.0337897
rna12579	ENSBTAG00000016332	ING3	0.0338001
rna15242	ENSBTAG00000009281	SPRYD4	0.0338346
rna59817	ENSBTAG00000027024	ARHGAP5	0.0340318
rna18789	ENSBTAG00000010677	LIMCH1	0.034056
rna9713	ENSBTAG00000005542	EPS15	0.0340874
rna36962	ENSBTAG00000001589	TM9SF2	0.0343704
rna59810	ENSBTAG00000010536	GPR33	0.0345108
rna73335	ENSBTAG00000020268	RSF1	0.0345746
rna63679	ENSBTAG00000000396	PIM1	0.0349833
rna68670	ENSBTAG00000014742	LRWD1	0.0350921
rna61367	#N/A	FAM198A	0.0351084
rna59413	ENSBTAG00000010963	IL16	0.0353785
rna72185	ENSBTAG00000014484	TMEM26	0.0353818
rna24536	ENSBTAG00000035007	GALNTL6	0.0354598
rna35161	ENSBTAG00000048071	EXOSC2	0.0355165
rna13654	ENSBTAG00000012828	TBC1D15	0.035608
rna49919	ENSBTAG00000006291	CYLD	0.0356277
rna24249	ENSBTAG00000003144	KIAA0825	0.0357449
rna50498	ENSBTAG00000009639	SMPD3	0.0358881
rna27354	ENSBTAG00000003919	KIAA0408	0.0359303
rna2830	ENSBTAG00000018936	LSS	0.0359554
rna42458	ENSBTAG00000005357	VPS11	0.0360549
rna63587	ENSBTAG00000017251	SLC26A8	0.0363116
rna6916	ENSBTAG00000005793	PEA15	0.036427
rna28905	ENSBTAG00000002993	SFT2D1	0.0365648
rna65447	#N/A	CAGE1	0.0366056
rna49600	ENSBTAG00000016075	EMC8	0.0366488
rna53803	ENSBTAG00000002850	HEATR9	0.03671
rna42232	#N/A	TMPRSS5	0.0369054
rna51722	ENSBTAG00000038428	RELB	0.0369397
rna28693	ENSBTAG00000012674	CNKSR3	0.0371233
rna31642	ENSBTAG00000005700	MAP3K9	0.0371592
rna24725	ENSBTAG00000005905	TOPORS	0.0373561
rna38863	ENSBTAG00000021558	LSM14B	0.0376771
rna1762	ENSBTAG00000016323	SLC7A14	0.0376842
rna23031	ENSBTAG00000046263	ADAMTSL5	0.0378499
rna53768	ENSBTAG00000004710	HNF1B	0.03787
rna12334	ENSBTAG00000018064	FAM221A	0.0379202
rna35407	#N/A	LOC787891	0.0380907
rna76604	ENSBTAG00000000894	PGK1	0.0382247
rna40274	ENSBTAG00000012235	SHARPIN	0.0383594
rna55157	ENSBTAG00000007581	ADORA2B	0.0384996
rna8769	ENSBTAG00000020344	SLC44A3	0.0385141
rna47013	ENSBTAG00000022120	FGB	0.0385523
rna60773	ENSBTAG00000004802	CEP170B	0.0385607
rna68824	ENSBTAG00000010496	STAG3	0.0385817
rna12840	ENSBTAG00000010452	PODXL	0.0386661
rna18618	ENSBTAG00000009833	DTHD1	0.0387027
rna19584	ENSBTAG00000010546	LIN54	0.0387619
rna33024	ENSBTAG00000016365	ABCG5	0.0390404
rna21743	ENSBTAG00000047424	TRIP10	0.0392056
rna21228	#N/A	LOC528224	0.0394291
rna63332	ENSBTAG00000003039	PSMB8	0.0395588
rna50272	ENSBTAG00000005093	CES2	0.0396797
rna50444	ENSBTAG00000002824	DPEP3	0.0397161
rna32254	ENSBTAG00000020350	DUSP2	0.0397191
rna61272	ENSBTAG00000009430	MYRIP	0.0397317
rna9524	ENSBTAG00000004688	DHCR24	0.0398685
rna61563	ENSBTAG00000022699	CAV3	0.0398768
rna7435	ENSBTAG00000005149	AQP10	0.039938
rna73645	ENSBTAG00000009315	CDON	0.0400389
rna33802	ENSBTAG00000023976	ARHGAP25	0.04014
rna42329	ENSBTAG00000014137	CEP164	0.0402568
rna8201	ENSBTAG00000018203	CD101	0.0403188
rna31739	ENSBTAG00000046814	ACOT2	0.0403257
rna51119	#N/A	LOC107131422	0.0403721
rna52302	ENSBTAG00000020080	MYBPC2	0.0404237
rna692	ENSBTAG00000010793	CCDC80	0.0408176
rna18874	ENSBTAG00000000473	ATP10D	0.0409117
rna3745	ENSBTAG00000004555	LRP2	0.0409572
rna19004	ENSBTAG00000002699	KIT	0.0410028
rna64135	ENSBTAG00000002934	ADGRF4	0.0413611
rna73754	ENSBTAG00000017610	NFRKB	0.0413702
rna67336	ENSBTAG00000012683	SRRM2	0.0415648
rna69097	ENSBTAG00000004035	SDK1	0.0416381
rna68812	ENSBTAG00000001068	ZCWPW1	0.0416994
rna12370	ENSBTAG00000032393	TEX47	0.0417637
rna66687	#N/A	DYNAP	0.0417893
rna34666	ENSBTAG00000039172	RABGAP1	0.0418141
rna50746	ENSBTAG00000003089	RHPN2	0.0418704
rna68470	ENSBTAG00000002935	TMEM248	0.0420987
rna38513	ENSBTAG00000013545	MAVS	0.0421312
rna50455	ENSBTAG00000039426	DPEP2	0.04244
rna23730	ENSBTAG00000019951	PCYOX1L	0.0424579
rna67720	ENSBTAG00000046399	SHISA9	0.0426322
rna67996	#N/A	LOC101905757	0.0426371
rna50767	ENSBTAG00000047670	CHST8	0.0428015
rna67655	ENSBTAG00000009560	NUBP1	0.0428692
rna71014	ENSBTAG00000011032	MCPH1	0.0432278
rna59218	ENSBTAG00000001387	WDR73	0.043253
rna21217	#N/A	LOC513175	0.0433329
rna2700	ENSBTAG00000007106	GATD3A	0.0433789
rna40114	ENSBTAG00000000879	C14H8orf33	0.0434478
rna23149	ENSBTAG00000021687	JADE2	0.0435984
rna14217	#N/A	KRT76	0.043615
rna55619	ENSBTAG00000014202	CDK5RAP3	0.0436559
rna17419	ENSBTAG00000004004	CSDC2	0.0437056
rna44998	ENSBTAG00000001574	GPATCH2	0.0438294
rna3838	ENSBTAG00000008704	FIGN	0.0439219
rna36161	ENSBTAG00000020374	THSD1	0.0440966
rna2697	ENSBTAG00000007100	TRAPPC10	0.0441303
rna52044	ENSBTAG00000009872	SPHK2	0.0441595
rna59771	ENSBTAG00000017565	SCFD1	0.0442627
rna33437	ENSBTAG00000014166	POLR1B	0.0443174
rna71316	ENSBTAG00000039682	MTUS1	0.0443355
rna7760	ENSBTAG00000018074	VPS72	0.0445149
rna50943	ENSBTAG00000009714	ARHGAP33	0.0446825
rna65413	#N/A	LOC112443869	0.0447912
rna35829	ENSBTAG00000025502	CNMD	0.0448621
rna7389	ENSBTAG00000019838	SHC1	0.0449027
rna6404	ENSBTAG00000011951	MRTO4	0.0451793
rna36908	ENSBTAG00000021345	OXGR1	0.0451996
rna49500	ENSBTAG00000013524	CMIP	0.0452789
rna54089	ENSBTAG00000017380	MYO18A	0.0452967
rna28394	ENSBTAG00000024595	HECA	0.0453511
rna12294	ENSBTAG00000004136	NFE2L3	0.045675
rna74430	ENSBTAG00000017681	RIN1	0.0458067
rna38619	ENSBTAG00000003561	STK35	0.0458974
rna38606	ENSBTAG00000018812	NOP56	0.0462326
rna38386	ENSBTAG00000004075	IDI1	0.0463097
rna42613	ENSBTAG00000000986	USH1C	0.0466488
rna45481	ENSBTAG00000047412	TNFSF18	0.0467908
rna28281	ENSBTAG00000012074	MYB	0.0467934
rna5648	ENSBTAG00000009163	TMEM234	0.0468776
rna2476	ENSBTAG00000001324	SLCO2A1	0.0469531
rna69571	ENSBTAG00000018966	PLCE1	0.0469776
rna7854	ENSBTAG00000003799	TARS2	0.0469835
rna45246	ENSBTAG00000003804	SCCPDH	0.0471423
rna27522	ENSBTAG00000033535	CALHM4	0.0472388
rna56387	ENSBTAG00000002749	CRHR1	0.0472751
rna19701	ENSBTAG00000019132	DMP1	0.0472807
rna44619	ENSBTAG00000017834	PRELP	0.0473102
rna67551	ENSBTAG00000006595	C25H16orf71	0.0474483
rna28372	ENSBTAG00000017370	ARFGEF3	0.0475788
rna19310	ENSBTAG00000017121	ALB	0.0477344
rna5077	ENSBTAG00000003809	PLCD4	0.0481884
rna65440	ENSBTAG00000015106	DSP	0.0482244
rna14440	ENSBTAG00000004851	NCKAP5L	0.0483056
rna11918	ENSBTAG00000033197	EPDR1	0.0483512
rna32618	ENSBTAG00000000490	RTKN	0.0488603
rna59128	ENSBTAG00000006141	WDR93	0.0493664
rna62480	#N/A	CCDC36	0.0494179
rna74328	ENSBTAG00000009554	EHBP1L1	0.0496291
rna27733	ENSBTAG00000011234	FOXO3	0.0496374
rna7829	ENSBTAG00000017135	CTSS	0.0497157
rna42475	ENSBTAG00000011800	ABCG4	0.0498129
rna41311	#N/A	LOC112449555	0.0498798
rna73779	ENSBTAG00000010411	ADAMTS8	0.0499018

## Sheet: Table S9
Table S9. The KEGG enrichment analysis of positively selected genes (PSGs) in Tibetan antelope.
##Databases: KEGG PATHWAY
##Statistical test method: hypergeometric test / Fisher's exact test
##FDR correction method: Benjamini and Hochberg
#Term	Database	ID	Input number	Background number	P-Value	Corrected P-Value	Input	Hyperlink
Renin secretion	KEGG PATHWAY	bta04924	4	72	0.00165269	0.231939	KCNJ2|EDN3|CLCA4|PDE3B	http://www.genome.jp/kegg-bin/show_pathway?bta04924/bta:513753%09red/bta:281883%09red/bta:507504%09red/bta:533323%09red
Oxytocin signaling pathway	KEGG PATHWAY	bta04921	5	152	0.00401587	0.231939	RYR1|KCNJ2|CACNG2|MYLK|OXTR	http://www.genome.jp/kegg-bin/show_pathway?bta04921/bta:286800%09red/bta:100139857%09red/bta:281883%09red/bta:338037%09red/bta:281371%09red
Cytokine-cytokine receptor interaction	KEGG PATHWAY	bta04060	7	323	0.00666039	0.231939	CCL2|TNFSF10|CCL8|IL1F10|OSMR|GDF15|IL1R2	http://www.genome.jp/kegg-bin/show_pathway?bta04060/bta:281044%09red/bta:618677%09red/bta:514720%09red/bta:515700%09red/bta:615702%09red/bta:281043%09red/bta:507215%09red
Protein digestion and absorption	KEGG PATHWAY	bta04974	4	113	0.0077454	0.231939	COL21A1|COL5A3|KCNN4|KCNQ1	http://www.genome.jp/kegg-bin/show_pathway?bta04974/bta:534591%09red/bta:533456%09red/bta:507881%09red/bta:784876%09red
NOD-like receptor signaling pathway	KEGG PATHWAY	bta04621	5	181	0.00812642	0.231939	CCL2|RBCK1|CARD9|RNASEL|TBK1	http://www.genome.jp/kegg-bin/show_pathway?bta04621/bta:533141%09red/bta:768054%09red/bta:504400%09red/bta:281043%09red/bta:100048947%09red
Transcriptional misregulation in cancer	KEGG PATHWAY	bta05202	5	188	0.00944097	0.231939	GRIA3|MDM2|ATF1|IL1R2|CD86	http://www.genome.jp/kegg-bin/show_pathway?bta05202/bta:506967%09red/bta:534626%09red/bta:540378%09red/bta:414345%09red/bta:515700%09red
Amphetamine addiction	KEGG PATHWAY	bta05031	3	67	0.0113275	0.231939	CREB3L3|PDYN|GRIA3	http://www.genome.jp/kegg-bin/show_pathway?bta05031/bta:513010%09red/bta:281385%09red/bta:534626%09red
Neuroactive ligand-receptor interaction	KEGG PATHWAY	bta04080	7	363	0.0120111	0.231939	PDYN|GRIA3|GRIK4|GALR1|NPY2R|OXTR|EDN3	http://www.genome.jp/kegg-bin/show_pathway?bta04080/bta:539429%09red/bta:281385%09red/bta:534626%09red/bta:281371%09red/bta:513753%09red/bta:526363%09red/bta:281943%09red
Calcium signaling pathway	KEGG PATHWAY	bta04020	5	203	0.0127364	0.231939	RYR1|STIM1|GNA15|MYLK|OXTR	http://www.genome.jp/kegg-bin/show_pathway?bta04020/bta:532029%09red/bta:534816%09red/bta:100139857%09red/bta:338037%09red/bta:281371%09red
Gastric acid secretion	KEGG PATHWAY	bta04971	3	74	0.0146372	0.231939	KCNJ2|MYLK|KCNQ1	http://www.genome.jp/kegg-bin/show_pathway?bta04971/bta:281883%09red/bta:338037%09red/bta:784876%09red
Fatty acid elongation	KEGG PATHWAY	bta00062	2	29	0.0179056	0.231939	HADHB|ACAA2	http://www.genome.jp/kegg-bin/show_pathway?bta00062/bta:522006%09red/bta:281811%09red
Adrenergic signaling in cardiomyocytes	KEGG PATHWAY	bta04261	4	150	0.0195192	0.231939	CREB3L3|CACNG2|SCN5A|KCNQ1	http://www.genome.jp/kegg-bin/show_pathway?bta04261/bta:286800%09red/bta:282061%09red/bta:513010%09red/bta:784876%09red
cAMP signaling pathway	KEGG PATHWAY	bta04024	5	228	0.0198184	0.231939	GRIA3|CREB3L3|EDN3|PDE3B|OXTR	http://www.genome.jp/kegg-bin/show_pathway?bta04024/bta:513753%09red/bta:513010%09red/bta:534626%09red/bta:533323%09red/bta:281371%09red
Herpes simplex virus 1 infection	KEGG PATHWAY	bta05168	7	405	0.020414	0.231939	CCL2|ZNF226|TBK1|ZNF529|CARD9|ZNF597|RNASEL	http://www.genome.jp/kegg-bin/show_pathway?bta05168/bta:112442192%09red/bta:100048947%09red/bta:100140355%09red/bta:768054%09red/bta:789006%09red/bta:281043%09red/bta:533141%09red
Insulin secretion	KEGG PATHWAY	bta04911	3	85	0.0208328	0.231939	CREB3L3|KCNN4|FFAR1	http://www.genome.jp/kegg-bin/show_pathway?bta04911/bta:513010%09red/bta:618180%09red/bta:534591%09red
Endocytosis	KEGG PATHWAY	bta04144	5	246	0.0262623	0.250114	EEA1|MDM2|TFRC|CYTH4|PARD6B	http://www.genome.jp/kegg-bin/show_pathway?bta04144/bta:517887%09red/bta:539687%09red/bta:540378%09red/bta:516259%09red/bta:504698%09red
Prostate cancer	KEGG PATHWAY	bta05215	3	95	0.027531	0.250114	CREB3L3|MDM2|IL1R2	http://www.genome.jp/kegg-bin/show_pathway?bta05215/bta:513010%09red/bta:540378%09red/bta:515700%09red
Viral protein interaction with cytokine and cytokine receptor	KEGG PATHWAY	bta04061	3	95	0.027531	0.250114	CCL2|CCL8|TNFSF10	http://www.genome.jp/kegg-bin/show_pathway?bta04061/bta:281044%09red/bta:507215%09red/bta:281043%09red
Phagosome	KEGG PATHWAY	bta04145	4	170	0.0288977	0.250114	EEA1|TCIRG1|TFRC|TUBB	http://www.genome.jp/kegg-bin/show_pathway?bta04145/bta:513684%09red/bta:615087%09red/bta:516259%09red/bta:504698%09red
Human papillomavirus infection	KEGG PATHWAY	bta05165	6	345	0.0300083	0.250114	HEYL|TBK1|PARD6B|TCIRG1|CREB3L3|MDM2	http://www.genome.jp/kegg-bin/show_pathway?bta05165/bta:513010%09red/bta:538609%09red/bta:513684%09red/bta:533141%09red/bta:539687%09red/bta:540378%09red
Rheumatoid arthritis	KEGG PATHWAY	bta05323	3	102	0.0328224	0.250114	CCL2|TCIRG1|CD86	http://www.genome.jp/kegg-bin/show_pathway?bta05323/bta:513684%09red/bta:414345%09red/bta:281043%09red
Influenza A	KEGG PATHWAY	bta05164	4	178	0.0332817	0.250114	CCL2|TNFSF10|RNASEL|TBK1	http://www.genome.jp/kegg-bin/show_pathway?bta05164/bta:533141%09red/bta:507215%09red/bta:281043%09red/bta:100048947%09red
Fatty acid degradation	KEGG PATHWAY	bta00071	2	42	0.0344469	0.250114	HADHB|ACAA2	http://www.genome.jp/kegg-bin/show_pathway?bta00071/bta:522006%09red/bta:281811%09red
Hematopoietic cell lineage	KEGG PATHWAY	bta04640	3	110	0.03947	0.251365	CR2|TFRC|IL1R2	http://www.genome.jp/kegg-bin/show_pathway?bta04640/bta:504698%09red/bta:407126%09red/bta:515700%09red
PI3K-Akt signaling pathway	KEGG PATHWAY	bta04151	6	373	0.0411358	0.251365	TCL1A|EFNA2|CREB3L3|OSMR|ANGPT2|MDM2	http://www.genome.jp/kegg-bin/show_pathway?bta04151/bta:513010%09red/bta:506540%09red/bta:614453%09red/bta:514720%09red/bta:282141%09red/bta:540378%09red
Glutamatergic synapse	KEGG PATHWAY	bta04724	3	113	0.0421257	0.251365	GRIA3|GRIK4|SLC38A3	http://www.genome.jp/kegg-bin/show_pathway?bta04724/bta:326576%09red/bta:526363%09red/bta:534626%09red
Cholinergic synapse	KEGG PATHWAY	bta04725	3	114	0.0430305	0.251365	KCNJ2|CREB3L3|KCNQ1	http://www.genome.jp/kegg-bin/show_pathway?bta04725/bta:513010%09red/bta:281883%09red/bta:784876%09red
Cocaine addiction	KEGG PATHWAY	bta05030	2	48	0.043476	0.251365	CREB3L3|PDYN	http://www.genome.jp/kegg-bin/show_pathway?bta05030/bta:513010%09red/bta:281385%09red
Vasopressin-regulated water reabsorption	KEGG PATHWAY	bta04962	2	49	0.0450578	0.251365	DCTN2|CREB3L3	http://www.genome.jp/kegg-bin/show_pathway?bta04962/bta:513010%09red/bta:527201%09red
Tuberculosis	KEGG PATHWAY	bta05152	4	198	0.0458541	0.251365	EEA1|TCIRG1|CARD9|ITGAX	http://www.genome.jp/kegg-bin/show_pathway?bta05152/bta:513684%09red/bta:768054%09red/bta:101904063%09red/bta:516259%09red
Cholesterol metabolism	KEGG PATHWAY	bta04979	2	50	0.0466606	0.251365	NCEH1|LRP1	http://www.genome.jp/kegg-bin/show_pathway?bta04979/bta:534212%09red/bta:533894%09red
Valine, leucine and isoleucine degradation	KEGG PATHWAY	bta00280	2	51	0.0482841	0.251983	HADHB|ACAA2	http://www.genome.jp/kegg-bin/show_pathway?bta00280/bta:522006%09red/bta:281811%09red
Cell cycle	KEGG PATHWAY	bta04110	3	123	0.0516059	0.261157	WEE2|MDM2|BUB1	http://www.genome.jp/kegg-bin/show_pathway?bta04110/bta:540378%09red/bta:520049%09red/bta:514777%09red
Regulation of actin cytoskeleton	KEGG PATHWAY	bta04810	4	212	0.0560271	0.275192	ABI2|BRK1|ITGAX|MYLK	http://www.genome.jp/kegg-bin/show_pathway?bta04810/bta:537711%09red/bta:101904063%09red/bta:338037%09red/bta:540092%09red
Fatty acid metabolism	KEGG PATHWAY	bta01212	2	58	0.0601998	0.279733	HADHB|ACAA2	http://www.genome.jp/kegg-bin/show_pathway?bta01212/bta:522006%09red/bta:281811%09red
FoxO signaling pathway	KEGG PATHWAY	bta04068	3	132	0.0609411	0.279733	MDM2|TNFSF10|FBXO32	http://www.genome.jp/kegg-bin/show_pathway?bta04068/bta:513776%09red/bta:507215%09red/bta:540378%09red
Malaria	KEGG PATHWAY	bta05144	2	59	0.0619768	0.279733	CCL2|LRP1	http://www.genome.jp/kegg-bin/show_pathway?bta05144/bta:533894%09red/bta:281043%09red
Long-term depression	KEGG PATHWAY	bta04730	2	60	0.0637716	0.28026	RYR1|GRIA3	http://www.genome.jp/kegg-bin/show_pathway?bta04730/bta:100139857%09red/bta:534626%09red
Apelin signaling pathway	KEGG PATHWAY	bta04371	3	140	0.0698521	0.291633	RYR1|MYLK|PDE3B	http://www.genome.jp/kegg-bin/show_pathway?bta04371/bta:100139857%09red/bta:338037%09red/bta:533323%09red
Ubiquitin mediated proteolysis	KEGG PATHWAY	bta04120	3	140	0.0698521	0.291633	STUB1|MDM2|NHLRC1	http://www.genome.jp/kegg-bin/show_pathway?bta04120/bta:504565%09red/bta:540378%09red/bta:538814%09red
Cortisol synthesis and secretion	KEGG PATHWAY	bta04927	2	65	0.073001	0.297346	CREB3L3|NCEH1	http://www.genome.jp/kegg-bin/show_pathway?bta04927/bta:513010%09red/bta:534212%09red
Human cytomegalovirus infection	KEGG PATHWAY	bta05163	4	245	0.084367	0.335459	CCL2|CREB3L3|MDM2|TBK1	http://www.genome.jp/kegg-bin/show_pathway?bta05163/bta:533141%09red/bta:513010%09red/bta:540378%09red/bta:281043%09red
Cell adhesion molecules (CAMs)	KEGG PATHWAY	bta04514	3	159	0.0931792	0.361882	CDH4|NRXN1|CD86	http://www.genome.jp/kegg-bin/show_pathway?bta04514/bta:281950%09red/bta:525796%09red/bta:414345%09red
cGMP-PKG signaling pathway	KEGG PATHWAY	bta04022	3	169	0.106584	0.404535	CREB3L3|MYLK|PDE3B	http://www.genome.jp/kegg-bin/show_pathway?bta04022/bta:513010%09red/bta:338037%09red/bta:533323%09red
Complement and coagulation cascades	KEGG PATHWAY	bta04610	2	87	0.117879	0.431631	CR2|ITGAX	http://www.genome.jp/kegg-bin/show_pathway?bta04610/bta:101904063%09red/bta:407126%09red
Progesterone-mediated oocyte maturation	KEGG PATHWAY	bta04914	2	88	0.120056	0.431631	BUB1|PDE3B	http://www.genome.jp/kegg-bin/show_pathway?bta04914/bta:533323%09red/bta:514777%09red
Axon guidance	KEGG PATHWAY	bta04360	3	180	0.12214	0.431631	PARD6B|SRGAP3|EFNA2	http://www.genome.jp/kegg-bin/show_pathway?bta04360/bta:512892%09red/bta:539687%09red/bta:614453%09red
Pantothenate and CoA biosynthesis	KEGG PATHWAY	bta00770	1	19	0.124546	0.431631	VNN3	http://www.genome.jp/kegg-bin/show_pathway?bta00770/bta:785817%09red
IL-17 signaling pathway	KEGG PATHWAY	bta04657	2	91	0.126646	0.431631	CCL2|TBK1	http://www.genome.jp/kegg-bin/show_pathway?bta04657/bta:533141%09red/bta:281043%09red
Glycosaminoglycan biosynthesis - chondroitin sulfate / dermatan sulfate	KEGG PATHWAY	bta00532	1	20	0.130351	0.435371	B3GALT6	http://www.genome.jp/kegg-bin/show_pathway?bta00532/bta:522406%09red
MAPK signaling pathway	KEGG PATHWAY	bta04010	4	292	0.134421	0.438065	ANGPT2|CACNG2|FLNC|EFNA2	http://www.genome.jp/kegg-bin/show_pathway?bta04010/bta:282141%09red/bta:614453%09red/bta:528415%09red/bta:286800%09red
Aldosterone synthesis and secretion	KEGG PATHWAY	bta04925	2	96	0.137813	0.438065	CREB3L3|ATF1	http://www.genome.jp/kegg-bin/show_pathway?bta04925/bta:506967%09red/bta:513010%09red
Pancreatic secretion	KEGG PATHWAY	bta04972	2	97	0.140072	0.438065	CLCA4|KCNQ1	http://www.genome.jp/kegg-bin/show_pathway?bta04972/bta:507504%09red/bta:784876%09red
Proximal tubule bicarbonate reclamation	KEGG PATHWAY	bta04964	1	22	0.141846	0.438065	SLC38A3	http://www.genome.jp/kegg-bin/show_pathway?bta04964/bta:326576%09red
Amoebiasis	KEGG PATHWAY	bta05146	2	100	0.146896	0.438065	GNA15|IL1R2	http://www.genome.jp/kegg-bin/show_pathway?bta05146/bta:532029%09red/bta:515700%09red
Circadian entrainment	KEGG PATHWAY	bta04713	2	100	0.146896	0.438065	RYR1|GRIA3	http://www.genome.jp/kegg-bin/show_pathway?bta04713/bta:100139857%09red/bta:534626%09red
Glycosaminoglycan biosynthesis - heparan sulfate / heparin	KEGG PATHWAY	bta00534	1	24	0.153191	0.448821	B3GALT6	http://www.genome.jp/kegg-bin/show_pathway?bta00534/bta:522406%09red
Glucagon signaling pathway	KEGG PATHWAY	bta04922	2	104	0.156098	0.449454	CREB3L3|PDE3B	http://www.genome.jp/kegg-bin/show_pathway?bta04922/bta:513010%09red/bta:533323%09red
C-type lectin receptor signaling pathway	KEGG PATHWAY	bta04625	2	106	0.160739	0.450441	MDM2|CARD9	http://www.genome.jp/kegg-bin/show_pathway?bta04625/bta:768054%09red/bta:540378%09red
Kaposi sarcoma-associated herpesvirus infection	KEGG PATHWAY	bta05167	3	206	0.161835	0.450441	ANGPT2|TBK1|CD86	http://www.genome.jp/kegg-bin/show_pathway?bta05167/bta:533141%09red/bta:282141%09red/bta:414345%09red
HIF-1 signaling pathway	KEGG PATHWAY	bta04066	2	110	0.170097	0.450907	ANGPT2|TFRC	http://www.genome.jp/kegg-bin/show_pathway?bta04066/bta:282141%09red/bta:504698%09red
Toll-like receptor signaling pathway	KEGG PATHWAY	bta04620	2	110	0.170097	0.450907	TBK1|CD86	http://www.genome.jp/kegg-bin/show_pathway?bta04620/bta:533141%09red/bta:414345%09red
Phototransduction	KEGG PATHWAY	bta04744	1	28	0.175434	0.450907	RCVRN	http://www.genome.jp/kegg-bin/show_pathway?bta04744/bta:281447%09red
Collecting duct acid secretion	KEGG PATHWAY	bta04966	1	28	0.175434	0.450907	TCIRG1	http://www.genome.jp/kegg-bin/show_pathway?bta04966/bta:513684%09red
Rap1 signaling pathway	KEGG PATHWAY	bta04015	3	216	0.178029	0.450907	ANGPT2|PARD6B|EFNA2	http://www.genome.jp/kegg-bin/show_pathway?bta04015/bta:282141%09red/bta:539687%09red/bta:614453%09red
Hippo signaling pathway - multiple species	KEGG PATHWAY	bta04392	1	29	0.180903	0.450907	RASSF6	http://www.genome.jp/kegg-bin/show_pathway?bta04392/bta:520101%09red
RNA polymerase	KEGG PATHWAY	bta03020	1	29	0.180903	0.450907	POLR1A	http://www.genome.jp/kegg-bin/show_pathway?bta03020/bta:536316%09red
Chagas disease (American trypanosomiasis)	KEGG PATHWAY	bta05142	2	116	0.184296	0.452609	CCL2|GNA15	http://www.genome.jp/kegg-bin/show_pathway?bta05142/bta:532029%09red/bta:281043%09red
TNF signaling pathway	KEGG PATHWAY	bta04668	2	118	0.189067	0.457596	CCL2|CREB3L3	http://www.genome.jp/kegg-bin/show_pathway?bta04668/bta:513010%09red/bta:281043%09red
Platelet activation	KEGG PATHWAY	bta04611	2	121	0.196255	0.465754	STIM1|MYLK	http://www.genome.jp/kegg-bin/show_pathway?bta04611/bta:534816%09red/bta:338037%09red
Epstein-Barr virus infection	KEGG PATHWAY	bta05169	3	228	0.198015	0.465754	CR2|MDM2|TBK1	http://www.genome.jp/kegg-bin/show_pathway?bta05169/bta:533141%09red/bta:540378%09red/bta:407126%09red
Yersinia infection	KEGG PATHWAY	bta05135	2	131	0.220434	0.495072	CCL2|TBK1	http://www.genome.jp/kegg-bin/show_pathway?bta05135/bta:533141%09red/bta:281043%09red
Ras signaling pathway	KEGG PATHWAY	bta04014	3	242	0.221971	0.495072	ANGPT2|EFNA2|TBK1	http://www.genome.jp/kegg-bin/show_pathway?bta04014/bta:533141%09red/bta:282141%09red/bta:614453%09red
Relaxin signaling pathway	KEGG PATHWAY	bta04926	2	132	0.222867	0.495072	CREB3L3|GNA15	http://www.genome.jp/kegg-bin/show_pathway?bta04926/bta:532029%09red/bta:513010%09red
Dopaminergic synapse	KEGG PATHWAY	bta04728	2	132	0.222867	0.495072	CREB3L3|GRIA3	http://www.genome.jp/kegg-bin/show_pathway?bta04728/bta:513010%09red/bta:534626%09red
Vascular smooth muscle contraction	KEGG PATHWAY	bta04270	2	133	0.225302	0.495072	EDN3|MYLK	http://www.genome.jp/kegg-bin/show_pathway?bta04270/bta:513753%09red/bta:338037%09red
Nicotine addiction	KEGG PATHWAY	bta05033	1	40	0.238735	0.517776	GRIA3	http://www.genome.jp/kegg-bin/show_pathway?bta05033/bta:534626%09red
Bladder cancer	KEGG PATHWAY	bta05219	1	43	0.25379	0.538293	MDM2	http://www.genome.jp/kegg-bin/show_pathway?bta05219/bta:540378%09red
Fluid shear stress and atherosclerosis	KEGG PATHWAY	bta05418	2	145	0.254642	0.538293	CCL2|IL1R2	http://www.genome.jp/kegg-bin/show_pathway?bta05418/bta:281043%09red/bta:515700%09red
Ferroptosis	KEGG PATHWAY	bta04216	1	45	0.263661	0.550393	TFRC	http://www.genome.jp/kegg-bin/show_pathway?bta04216/bta:504698%09red
Hippo signaling pathway	KEGG PATHWAY	bta04390	2	151	0.269353	0.555333	PARD6B|RASSF6	http://www.genome.jp/kegg-bin/show_pathway?bta04390/bta:520101%09red/bta:539687%09red
Graft-versus-host disease	KEGG PATHWAY	bta05332	1	48	0.278226	0.562664	CD86	http://www.genome.jp/kegg-bin/show_pathway?bta05332/bta:414345%09red
Cushing syndrome	KEGG PATHWAY	bta04934	2	156	0.281609	0.562664	CREB3L3|NCEH1	http://www.genome.jp/kegg-bin/show_pathway?bta04934/bta:513010%09red/bta:534212%09red
Cysteine and methionine metabolism	KEGG PATHWAY	bta00270	1	49	0.283017	0.562664	BHMT2	http://www.genome.jp/kegg-bin/show_pathway?bta00270/bta:616683%09red
Amino sugar and nucleotide sugar metabolism	KEGG PATHWAY	bta00520	1	50	0.287776	0.565395	GNPDA2	http://www.genome.jp/kegg-bin/show_pathway?bta00520/bta:508383%09red
Amyotrophic lateral sclerosis (ALS)	KEGG PATHWAY	bta05014	1	51	0.292504	0.568001	CCS	http://www.genome.jp/kegg-bin/show_pathway?bta05014/bta:515022%09red
Hepatitis C	KEGG PATHWAY	bta05160	2	164	0.301181	0.578129	RNASEL|TBK1	http://www.genome.jp/kegg-bin/show_pathway?bta05160/bta:533141%09red/bta:100048947%09red
Allograft rejection	KEGG PATHWAY	bta05330	1	56	0.315678	0.583091	CD86	http://www.genome.jp/kegg-bin/show_pathway?bta05330/bta:414345%09red
Intestinal immune network for IgA production	KEGG PATHWAY	bta04672	1	56	0.315678	0.583091	CD86	http://www.genome.jp/kegg-bin/show_pathway?bta04672/bta:414345%09red
Hepatitis B	KEGG PATHWAY	bta05161	2	172	0.320663	0.583091	CREB3L3|TBK1	http://www.genome.jp/kegg-bin/show_pathway?bta05161/bta:533141%09red/bta:513010%09red
Regulation of lipolysis in adipocytes	KEGG PATHWAY	bta04923	1	58	0.324735	0.583091	PDE3B	http://www.genome.jp/kegg-bin/show_pathway?bta04923/bta:533323%09red
Type I diabetes mellitus	KEGG PATHWAY	bta04940	1	59	0.329219	0.583091	CD86	http://www.genome.jp/kegg-bin/show_pathway?bta04940/bta:414345%09red
Necroptosis	KEGG PATHWAY	bta04217	2	177	0.332775	0.583091	TNFSF10|RBCK1	http://www.genome.jp/kegg-bin/show_pathway?bta04217/bta:504400%09red/bta:507215%09red
Glutathione metabolism	KEGG PATHWAY	bta00480	1	60	0.333673	0.583091	TXNDC12	http://www.genome.jp/kegg-bin/show_pathway?bta00480/bta:506991%09red
ABC transporters	KEGG PATHWAY	bta02010	1	60	0.333673	0.583091	ABCA3	http://www.genome.jp/kegg-bin/show_pathway?bta02010/bta:505787%09red
Tight junction	KEGG PATHWAY	bta04530	2	178	0.33519	0.583091	MYH3|PARD6B	http://www.genome.jp/kegg-bin/show_pathway?bta04530/bta:281338%09red/bta:539687%09red
Retinol metabolism	KEGG PATHWAY	bta00830	1	64	0.351196	0.588814	CYP2S1	http://www.genome.jp/kegg-bin/show_pathway?bta00830/bta:514971%09red
Mitophagy - animal	KEGG PATHWAY	bta04137	1	66	0.359786	0.588814	TBK1	http://www.genome.jp/kegg-bin/show_pathway?bta04137/bta:533141%09red
Aminoacyl-tRNA biosynthesis	KEGG PATHWAY	bta00970	1	66	0.359786	0.588814	WARS2	http://www.genome.jp/kegg-bin/show_pathway?bta00970/bta:532903%09red
Chemokine signaling pathway	KEGG PATHWAY	bta04062	2	189	0.361576	0.588814	CCL2|CCL8	http://www.genome.jp/kegg-bin/show_pathway?bta04062/bta:281044%09red/bta:281043%09red
Metabolism of xenobiotics by cytochrome P450	KEGG PATHWAY	bta00980	1	67	0.364038	0.588814	CYP2S1	http://www.genome.jp/kegg-bin/show_pathway?bta00980/bta:514971%09red
Cytosolic DNA-sensing pathway	KEGG PATHWAY	bta04623	1	67	0.364038	0.588814	TBK1	http://www.genome.jp/kegg-bin/show_pathway?bta04623/bta:533141%09red
Autoimmune thyroid disease	KEGG PATHWAY	bta05320	1	71	0.380767	0.588814	CD86	http://www.genome.jp/kegg-bin/show_pathway?bta05320/bta:414345%09red
Focal adhesion	KEGG PATHWAY	bta04510	2	198	0.382873	0.588814	FLNC|MYLK	http://www.genome.jp/kegg-bin/show_pathway?bta04510/bta:338037%09red/bta:528415%09red
Huntington disease	KEGG PATHWAY	bta05016	2	198	0.382873	0.588814	DCTN2|CREB3L3	http://www.genome.jp/kegg-bin/show_pathway?bta05016/bta:513010%09red/bta:527201%09red
Melanoma	KEGG PATHWAY	bta05218	1	73	0.388967	0.588814	MDM2	http://www.genome.jp/kegg-bin/show_pathway?bta05218/bta:540378%09red
Inositol phosphate metabolism	KEGG PATHWAY	bta00562	1	73	0.388967	0.588814	INPP5A	http://www.genome.jp/kegg-bin/show_pathway?bta00562/bta:615232%09red
Proteoglycans in cancer	KEGG PATHWAY	bta05205	2	202	0.392243	0.588814	MDM2|FLNC	http://www.genome.jp/kegg-bin/show_pathway?bta05205/bta:540378%09red/bta:528415%09red
Thyroid hormone synthesis	KEGG PATHWAY	bta04918	1	74	0.393026	0.588814	CREB3L3	http://www.genome.jp/kegg-bin/show_pathway?bta04918/bta:513010%09red
Arrhythmogenic right ventricular cardiomyopathy (ARVC)	KEGG PATHWAY	bta05412	1	76	0.401064	0.588814	CACNG2	http://www.genome.jp/kegg-bin/show_pathway?bta05412/bta:286800%09red
Chronic myeloid leukemia	KEGG PATHWAY	bta05220	1	76	0.401064	0.588814	MDM2	http://www.genome.jp/kegg-bin/show_pathway?bta05220/bta:540378%09red
Viral myocarditis	KEGG PATHWAY	bta05416	1	76	0.401064	0.588814	CD86	http://www.genome.jp/kegg-bin/show_pathway?bta05416/bta:414345%09red
p53 signaling pathway	KEGG PATHWAY	bta04115	1	77	0.405043	0.588814	MDM2	http://www.genome.jp/kegg-bin/show_pathway?bta04115/bta:540378%09red
Glioma	KEGG PATHWAY	bta05214	1	77	0.405043	0.588814	MDM2	http://www.genome.jp/kegg-bin/show_pathway?bta05214/bta:540378%09red
Synaptic vesicle cycle	KEGG PATHWAY	bta04721	1	78	0.408996	0.588814	TCIRG1	http://www.genome.jp/kegg-bin/show_pathway?bta04721/bta:513684%09red
Platinum drug resistance	KEGG PATHWAY	bta01524	1	78	0.408996	0.588814	MDM2	http://www.genome.jp/kegg-bin/show_pathway?bta01524/bta:540378%09red
Bile secretion	KEGG PATHWAY	bta04976	1	83	0.428373	0.595854	NCEH1	http://www.genome.jp/kegg-bin/show_pathway?bta04976/bta:534212%09red
Salmonella infection	KEGG PATHWAY	bta05132	1	85	0.435945	0.595854	FLNC	http://www.genome.jp/kegg-bin/show_pathway?bta05132/bta:528415%09red
B cell receptor signaling pathway	KEGG PATHWAY	bta04662	1	86	0.439694	0.595854	CR2	http://www.genome.jp/kegg-bin/show_pathway?bta04662/bta:407126%09red
Alcoholism	KEGG PATHWAY	bta05034	2	224	0.442555	0.595854	CREB3L3|PDYN	http://www.genome.jp/kegg-bin/show_pathway?bta05034/bta:513010%09red/bta:281385%09red
Gap junction	KEGG PATHWAY	bta04540	1	90	0.454443	0.595854	TUBB	http://www.genome.jp/kegg-bin/show_pathway?bta04540/bta:615087%09red
Cardiac muscle contraction	KEGG PATHWAY	bta04260	1	90	0.454443	0.595854	CACNG2	http://www.genome.jp/kegg-bin/show_pathway?bta04260/bta:286800%09red
GABAergic synapse	KEGG PATHWAY	bta04727	1	90	0.454443	0.595854	SLC38A3	http://www.genome.jp/kegg-bin/show_pathway?bta04727/bta:326576%09red
Longevity regulating pathway	KEGG PATHWAY	bta04211	1	90	0.454443	0.595854	CREB3L3	http://www.genome.jp/kegg-bin/show_pathway?bta04211/bta:513010%09red
Morphine addiction	KEGG PATHWAY	bta05032	1	92	0.461671	0.595854	PDE3B	http://www.genome.jp/kegg-bin/show_pathway?bta05032/bta:533323%09red
Hypertrophic cardiomyopathy (HCM)	KEGG PATHWAY	bta05410	1	92	0.461671	0.595854	CACNG2	http://www.genome.jp/kegg-bin/show_pathway?bta05410/bta:286800%09red
Human immunodeficiency virus 1 infection	KEGG PATHWAY	bta05170	2	234	0.464663	0.595854	WEE2|TBK1	http://www.genome.jp/kegg-bin/show_pathway?bta05170/bta:533141%09red/bta:520049%09red
Human T-cell leukemia virus 1 infection	KEGG PATHWAY	bta05166	2	234	0.464663	0.595854	CREB3L3|IL1R2	http://www.genome.jp/kegg-bin/show_pathway?bta05166/bta:513010%09red/bta:515700%09red
Salivary secretion	KEGG PATHWAY	bta04970	1	93	0.46525	0.595854	KCNN4	http://www.genome.jp/kegg-bin/show_pathway?bta04970/bta:534591%09red
TGF-beta signaling pathway	KEGG PATHWAY	bta04350	1	93	0.46525	0.595854	LEFTY2	http://www.genome.jp/kegg-bin/show_pathway?bta04350/bta:534018%09red
Endocrine resistance	KEGG PATHWAY	bta01522	1	94	0.468805	0.595854	MDM2	http://www.genome.jp/kegg-bin/show_pathway?bta01522/bta:540378%09red
mRNA surveillance pathway	KEGG PATHWAY	bta03015	1	95	0.472336	0.595854	SMG1	http://www.genome.jp/kegg-bin/show_pathway?bta03015/bta:525143%09red
Thermogenesis	KEGG PATHWAY	bta04714	2	239	0.475524	0.595854	CREB3L3|COX16	http://www.genome.jp/kegg-bin/show_pathway?bta04714/bta:513010%09red/bta:615979%09red
Viral carcinogenesis	KEGG PATHWAY	bta05203	2	241	0.479831	0.595854	CREB3L3|MDM2	http://www.genome.jp/kegg-bin/show_pathway?bta05203/bta:513010%09red/bta:540378%09red
Phosphatidylinositol signaling system	KEGG PATHWAY	bta04070	1	99	0.48623	0.595854	INPP5A	http://www.genome.jp/kegg-bin/show_pathway?bta04070/bta:615232%09red
Dilated cardiomyopathy (DCM)	KEGG PATHWAY	bta05414	1	99	0.48623	0.595854	CACNG2	http://www.genome.jp/kegg-bin/show_pathway?bta05414/bta:286800%09red
Melanogenesis	KEGG PATHWAY	bta04916	1	102	0.496411	0.595854	CREB3L3	http://www.genome.jp/kegg-bin/show_pathway?bta04916/bta:513010%09red
RIG-I-like receptor signaling pathway	KEGG PATHWAY	bta04622	1	102	0.496411	0.595854	TBK1	http://www.genome.jp/kegg-bin/show_pathway?bta04622/bta:533141%09red
Inflammatory mediator regulation of TRP channels	KEGG PATHWAY	bta04750	1	103	0.49976	0.595854	TRPA1	http://www.genome.jp/kegg-bin/show_pathway?bta04750/bta:505317%09red
AGE-RAGE signaling pathway in diabetic complications	KEGG PATHWAY	bta04933	1	103	0.49976	0.595854	CCL2	http://www.genome.jp/kegg-bin/show_pathway?bta04933/bta:281043%09red
Parathyroid hormone synthesis, secretion and action	KEGG PATHWAY	bta04928	1	104	0.503086	0.595854	CREB3L3	http://www.genome.jp/kegg-bin/show_pathway?bta04928/bta:513010%09red
Metabolic pathways	KEGG PATHWAY	bta01100	10	1468	0.518984	0.610296	INPP5A|B3GALT6|GNPDA2|HADHB|TXNDC12|TCIRG1|ACAA2|BHMT2|CYP2S1|PDE3B	http://www.genome.jp/kegg-bin/show_pathway?bta01100/bta:616683%09red/bta:513684%09red/bta:281811%09red/bta:615232%09red/bta:533323%09red/bta:522006%09red/bta:514971%09red/bta:506991%09red/bta:522406%09red/bta:508383%09red
Insulin resistance	KEGG PATHWAY	bta04931	1	110	0.522589	0.610296	CREB3L3	http://www.genome.jp/kegg-bin/show_pathway?bta04931/bta:513010%09red
Thyroid hormone signaling pathway	KEGG PATHWAY	bta04919	1	118	0.547413	0.633937	MDM2	http://www.genome.jp/kegg-bin/show_pathway?bta04919/bta:540378%09red
Oocyte meiosis	KEGG PATHWAY	bta04114	1	119	0.550425	0.633937	BUB1	http://www.genome.jp/kegg-bin/show_pathway?bta04114/bta:514777%09red
Lysosome	KEGG PATHWAY	bta04142	1	123	0.562272	0.638771	TCIRG1	http://www.genome.jp/kegg-bin/show_pathway?bta04142/bta:513684%09red
AMPK signaling pathway	KEGG PATHWAY	bta04152	1	123	0.562272	0.638771	CREB3L3	http://www.genome.jp/kegg-bin/show_pathway?bta04152/bta:513010%09red
Natural killer cell mediated cytotoxicity	KEGG PATHWAY	bta04650	1	131	0.585043	0.660149	TNFSF10	http://www.genome.jp/kegg-bin/show_pathway?bta04650/bta:507215%09red
Spliceosome	KEGG PATHWAY	bta03040	1	133	0.590549	0.660684	SNRPG	http://www.genome.jp/kegg-bin/show_pathway?bta03040/bta:522621%09red
Purine metabolism	KEGG PATHWAY	bta00230	1	135	0.595982	0.660684	PDE3B	http://www.genome.jp/kegg-bin/show_pathway?bta00230/bta:533323%09red
Insulin signaling pathway	KEGG PATHWAY	bta04910	1	137	0.601344	0.660684	PDE3B	http://www.genome.jp/kegg-bin/show_pathway?bta04910/bta:533323%09red
Estrogen signaling pathway	KEGG PATHWAY	bta04915	1	138	0.603998	0.660684	CREB3L3	http://www.genome.jp/kegg-bin/show_pathway?bta04915/bta:513010%09red
Signaling pathways regulating pluripotency of stem cells	KEGG PATHWAY	bta04550	1	139	0.606635	0.660684	LEFTY2	http://www.genome.jp/kegg-bin/show_pathway?bta04550/bta:534018%09red
Oxidative phosphorylation	KEGG PATHWAY	bta00190	1	140	0.609254	0.660684	TCIRG1	http://www.genome.jp/kegg-bin/show_pathway?bta00190/bta:513684%09red
Apoptosis	KEGG PATHWAY	bta04210	1	142	0.61444	0.66201	TNFSF10	http://www.genome.jp/kegg-bin/show_pathway?bta04210/bta:507215%09red
Breast cancer	KEGG PATHWAY	bta05224	1	150	0.63451	0.671532	HEYL	http://www.genome.jp/kegg-bin/show_pathway?bta05224/bta:538609%09red
Retrograde endocannabinoid signaling	KEGG PATHWAY	bta04723	1	152	0.639363	0.671532	GRIA3	http://www.genome.jp/kegg-bin/show_pathway?bta04723/bta:534626%09red
Phospholipase D signaling pathway	KEGG PATHWAY	bta04072	1	152	0.639363	0.671532	CYTH4	http://www.genome.jp/kegg-bin/show_pathway?bta04072/bta:517887%09red
Measles	KEGG PATHWAY	bta05162	1	152	0.639363	0.671532	TBK1	http://www.genome.jp/kegg-bin/show_pathway?bta05162/bta:533141%09red
Protein processing in endoplasmic reticulum	KEGG PATHWAY	bta04141	1	165	0.669381	0.696612	STUB1	http://www.genome.jp/kegg-bin/show_pathway?bta04141/bta:504565%09red
Cellular senescence	KEGG PATHWAY	bta04218	1	166	0.671584	0.696612	MDM2	http://www.genome.jp/kegg-bin/show_pathway?bta04218/bta:540378%09red
Alzheimer disease	KEGG PATHWAY	bta05010	1	180	0.700941	0.722214	LRP1	http://www.genome.jp/kegg-bin/show_pathway?bta05010/bta:533894%09red
Systemic lupus erythematosus	KEGG PATHWAY	bta05322	1	182	0.704915	0.722214	CD86	http://www.genome.jp/kegg-bin/show_pathway?bta05322/bta:414345%09red
Jak-STAT signaling pathway	KEGG PATHWAY	bta04630	1	202	0.741885	0.755456	OSMR	http://www.genome.jp/kegg-bin/show_pathway?bta04630/bta:514720%09red
MicroRNAs in cancer	KEGG PATHWAY	bta05206	1	270	0.836372	0.846509	MDM2	http://www.genome.jp/kegg-bin/show_pathway?bta05206/bta:540378%09red
Pathways in cancer	KEGG PATHWAY	bta05200	2	539	0.876057	0.881334	MDM2|HEYL	http://www.genome.jp/kegg-bin/show_pathway?bta05200/bta:540378%09red/bta:538609%09red
Olfactory transduction	KEGG PATHWAY	bta04740	1	1161	0.999623	0.999623	OR56A1	http://www.genome.jp/kegg-bin/show_pathway?bta04740/bta:512316%09red

## Sheet: Table S10
Table S10. The KEGG enrichment analysis of positively selected genes (PSGs) in Siberian ibex.
##Databases: KEGG PATHWAY
##Statistical test method: hypergeometric test / Fisher's exact test
##FDR correction method: Benjamini and Hochberg
#Term	Database	ID	Input number	Background number	P-Value	Corrected P-Value	Input	Hyperlink
ECM-receptor interaction	KEGG PATHWAY	bta04512	3	87	0.000958049	0.0320521	HSPG2|COL4A2|COL4A4	http://www.genome.jp/kegg-bin/show_pathway?bta04512/bta:444872%09red/bta:508632%09red/bta:407107%09red
Cardiac muscle contraction	KEGG PATHWAY	bta04260	3	90	0.00105344	0.0320521	UQCR10|CACNG2|HRC	http://www.genome.jp/kegg-bin/show_pathway?bta04260/bta:616109%09red/bta:286800%09red/bta:617610%09red
Amoebiasis	KEGG PATHWAY	bta05146	3	100	0.00141406	0.0320521	ARG1|COL4A4|COL4A2	http://www.genome.jp/kegg-bin/show_pathway?bta05146/bta:508632%09red/bta:513608%09red/bta:407107%09red
Focal adhesion	KEGG PATHWAY	bta04510	3	198	0.0091946	0.111378	FLNC|COL4A2|COL4A4	http://www.genome.jp/kegg-bin/show_pathway?bta04510/bta:508632%09red/bta:407107%09red/bta:528415%09red
Proteoglycans in cancer	KEGG PATHWAY	bta05205	3	202	0.0096989	0.111378	RRAS2|HSPG2|FLNC	http://www.genome.jp/kegg-bin/show_pathway?bta05205/bta:444872%09red/bta:519269%09red/bta:528415%09red
Calcium signaling pathway	KEGG PATHWAY	bta04020	3	203	0.00982745	0.111378	ADORA2B|CHRNA7|HRC	http://www.genome.jp/kegg-bin/show_pathway?bta04020/bta:529760%09red/bta:617610%09red/bta:282178%09red
Small cell lung cancer	KEGG PATHWAY	bta05222	2	94	0.0180337	0.172531	COL4A4|COL4A2	http://www.genome.jp/kegg-bin/show_pathway?bta05222/bta:508632%09red/bta:407107%09red
AGE-RAGE signaling pathway in diabetic complications	KEGG PATHWAY	bta04933	2	103	0.0213302	0.172531	COL4A4|COL4A2	http://www.genome.jp/kegg-bin/show_pathway?bta04933/bta:508632%09red/bta:407107%09red
Protein digestion and absorption	KEGG PATHWAY	bta04974	2	113	0.0252625	0.172531	COL4A4|COL4A2	http://www.genome.jp/kegg-bin/show_pathway?bta04974/bta:508632%09red/bta:407107%09red
MAPK signaling pathway	KEGG PATHWAY	bta04010	3	292	0.0253722	0.172531	CACNG2|RRAS2|FLNC	http://www.genome.jp/kegg-bin/show_pathway?bta04010/bta:286800%09red/bta:519269%09red/bta:528415%09red
Relaxin signaling pathway	KEGG PATHWAY	bta04926	2	132	0.0334694	0.206902	COL4A4|COL4A2	http://www.genome.jp/kegg-bin/show_pathway?bta04926/bta:508632%09red/bta:407107%09red
Human papillomavirus infection	KEGG PATHWAY	bta05165	3	345	0.0385536	0.218471	HEYL|COL4A4|COL4A2	http://www.genome.jp/kegg-bin/show_pathway?bta05165/bta:508632%09red/bta:407107%09red/bta:538609%09red
Arginine biosynthesis	KEGG PATHWAY	bta00220	1	19	0.0419218	0.219283	ARG1	http://www.genome.jp/kegg-bin/show_pathway?bta00220/bta:513608%09red
Fatty acid elongation	KEGG PATHWAY	bta00062	1	29	0.0622293	0.258364	ACOT2	http://www.genome.jp/kegg-bin/show_pathway?bta00062/bta:785383%09red
Hippo signaling pathway - multiple species	KEGG PATHWAY	bta04392	1	29	0.0622293	0.258364	DCHS2	http://www.genome.jp/kegg-bin/show_pathway?bta04392/bta:539323%09red
Biosynthesis of unsaturated fatty acids	KEGG PATHWAY	bta01040	1	30	0.0642366	0.258364	ACOT2	http://www.genome.jp/kegg-bin/show_pathway?bta01040/bta:785383%09red
Mucin type O-glycan biosynthesis	KEGG PATHWAY	bta00512	1	31	0.0662397	0.258364	GALNT8	http://www.genome.jp/kegg-bin/show_pathway?bta00512/bta:540652%09red
Huntington disease	KEGG PATHWAY	bta05016	2	198	0.0683904	0.258364	UQCR10|HAP1	http://www.genome.jp/kegg-bin/show_pathway?bta05016/bta:616109%09red/bta:618422%09red
Porphyrin and chlorophyll metabolism	KEGG PATHWAY	bta00860	1	40	0.0840787	0.285868	HMBS	http://www.genome.jp/kegg-bin/show_pathway?bta00860/bta:515614%09red
Nicotine addiction	KEGG PATHWAY	bta05033	1	40	0.0840787	0.285868	CHRNA7	http://www.genome.jp/kegg-bin/show_pathway?bta05033/bta:282178%09red
Cocaine addiction	KEGG PATHWAY	bta05030	1	48	0.0996538	0.308021	GPSM1	http://www.genome.jp/kegg-bin/show_pathway?bta05030/bta:100139799%09red
Arginine and proline metabolism	KEGG PATHWAY	bta00330	1	48	0.0996538	0.308021	ARG1	http://www.genome.jp/kegg-bin/show_pathway?bta00330/bta:513608%09red
Pathways in cancer	KEGG PATHWAY	bta05200	3	539	0.109855	0.324789	HEYL|COL4A4|COL4A2	http://www.genome.jp/kegg-bin/show_pathway?bta05200/bta:508632%09red/bta:407107%09red/bta:538609%09red
Type I diabetes mellitus	KEGG PATHWAY	bta04940	1	59	0.120645	0.328092	ICA1	http://www.genome.jp/kegg-bin/show_pathway?bta04940/bta:535346%09red
Mitophagy - animal	KEGG PATHWAY	bta04137	1	66	0.133751	0.328092	RRAS2	http://www.genome.jp/kegg-bin/show_pathway?bta04137/bta:519269%09red
Inflammatory bowel disease (IBD)	KEGG PATHWAY	bta05321	1	69	0.139309	0.328092	IL18R1	http://www.genome.jp/kegg-bin/show_pathway?bta05321/bta:407221%09red
Biosynthesis of amino acids	KEGG PATHWAY	bta01230	1	73	0.146665	0.328092	ARG1	http://www.genome.jp/kegg-bin/show_pathway?bta01230/bta:513608%09red
Staphylococcus aureus infection	KEGG PATHWAY	bta05150	1	75	0.15032	0.328092	CFI	http://www.genome.jp/kegg-bin/show_pathway?bta05150/bta:513197%09red
Arrhythmogenic right ventricular cardiomyopathy (ARVC)	KEGG PATHWAY	bta05412	1	76	0.152142	0.328092	CACNG2	http://www.genome.jp/kegg-bin/show_pathway?bta05412/bta:286800%09red
Chemical carcinogenesis	KEGG PATHWAY	bta05204	1	77	0.15396	0.328092	CHRNA7	http://www.genome.jp/kegg-bin/show_pathway?bta05204/bta:282178%09red
RNA degradation	KEGG PATHWAY	bta03018	1	79	0.157584	0.328092	TTC37	http://www.genome.jp/kegg-bin/show_pathway?bta03018/bta:534095%09red
Salmonella infection	KEGG PATHWAY	bta05132	1	85	0.168365	0.328092	FLNC	http://www.genome.jp/kegg-bin/show_pathway?bta05132/bta:528415%09red
Complement and coagulation cascades	KEGG PATHWAY	bta04610	1	87	0.171928	0.328092	CFI	http://www.genome.jp/kegg-bin/show_pathway?bta04610/bta:513197%09red
Progesterone-mediated oocyte maturation	KEGG PATHWAY	bta04914	1	88	0.173704	0.328092	BUB1	http://www.genome.jp/kegg-bin/show_pathway?bta04914/bta:514777%09red
GABAergic synapse	KEGG PATHWAY	bta04727	1	90	0.177245	0.328092	HAP1	http://www.genome.jp/kegg-bin/show_pathway?bta04727/bta:618422%09red
Hypertrophic cardiomyopathy (HCM)	KEGG PATHWAY	bta05410	1	92	0.180771	0.328092	CACNG2	http://www.genome.jp/kegg-bin/show_pathway?bta05410/bta:286800%09red
Neuroactive ligand-receptor interaction	KEGG PATHWAY	bta04080	2	363	0.183614	0.328092	ADORA2B|CHRNA7	http://www.genome.jp/kegg-bin/show_pathway?bta04080/bta:529760%09red/bta:282178%09red
Viral protein interaction with cytokine and cytokine receptor	KEGG PATHWAY	bta04061	1	95	0.186032	0.328092	IL18R1	http://www.genome.jp/kegg-bin/show_pathway?bta04061/bta:407221%09red
PI3K-Akt signaling pathway	KEGG PATHWAY	bta04151	2	373	0.191324	0.328092	COL4A4|COL4A2	http://www.genome.jp/kegg-bin/show_pathway?bta04151/bta:508632%09red/bta:407107%09red
Dilated cardiomyopathy (DCM)	KEGG PATHWAY	bta05414	1	99	0.192995	0.328092	CACNG2	http://www.genome.jp/kegg-bin/show_pathway?bta05414/bta:286800%09red
C-type lectin receptor signaling pathway	KEGG PATHWAY	bta04625	1	106	0.20504	0.334053	RRAS2	http://www.genome.jp/kegg-bin/show_pathway?bta04625/bta:519269%09red
Metabolic pathways	KEGG PATHWAY	bta01100	5	1468	0.206327	0.334053	UQCR10|ARG1|GALNT8|ACOT2|HMBS	http://www.genome.jp/kegg-bin/show_pathway?bta01100/bta:616109%09red/bta:515614%09red/bta:513608%09red/bta:540652%09red/bta:785383%09red
Cholinergic synapse	KEGG PATHWAY	bta04725	1	114	0.218589	0.342933	CHRNA7	http://www.genome.jp/kegg-bin/show_pathway?bta04725/bta:282178%09red
TNF signaling pathway	KEGG PATHWAY	bta04668	1	118	0.225278	0.342933	IL18R1	http://www.genome.jp/kegg-bin/show_pathway?bta04668/bta:407221%09red
Oocyte meiosis	KEGG PATHWAY	bta04114	1	119	0.226941	0.342933	BUB1	http://www.genome.jp/kegg-bin/show_pathway?bta04114/bta:514777%09red
Cell cycle	KEGG PATHWAY	bta04110	1	123	0.23356	0.345262	BUB1	http://www.genome.jp/kegg-bin/show_pathway?bta04110/bta:514777%09red
Vascular smooth muscle contraction	KEGG PATHWAY	bta04270	1	133	0.249863	0.346065	ADORA2B	http://www.genome.jp/kegg-bin/show_pathway?bta04270/bta:529760%09red
Autophagy - animal	KEGG PATHWAY	bta04140	1	133	0.249863	0.346065	RRAS2	http://www.genome.jp/kegg-bin/show_pathway?bta04140/bta:519269%09red
Apelin signaling pathway	KEGG PATHWAY	bta04371	1	140	0.261072	0.346065	RRAS2	http://www.genome.jp/kegg-bin/show_pathway?bta04371/bta:519269%09red
Oxidative phosphorylation	KEGG PATHWAY	bta00190	1	140	0.261072	0.346065	UQCR10	http://www.genome.jp/kegg-bin/show_pathway?bta00190/bta:616109%09red
Parkinson disease	KEGG PATHWAY	bta05012	1	150	0.2768	0.346065	UQCR10	http://www.genome.jp/kegg-bin/show_pathway?bta05012/bta:616109%09red
Adrenergic signaling in cardiomyocytes	KEGG PATHWAY	bta04261	1	150	0.2768	0.346065	CACNG2	http://www.genome.jp/kegg-bin/show_pathway?bta04261/bta:286800%09red
Breast cancer	KEGG PATHWAY	bta05224	1	150	0.2768	0.346065	HEYL	http://www.genome.jp/kegg-bin/show_pathway?bta05224/bta:538609%09red
Phospholipase D signaling pathway	KEGG PATHWAY	bta04072	1	152	0.279905	0.346065	RRAS2	http://www.genome.jp/kegg-bin/show_pathway?bta04072/bta:519269%09red
Oxytocin signaling pathway	KEGG PATHWAY	bta04921	1	152	0.279905	0.346065	CACNG2	http://www.genome.jp/kegg-bin/show_pathway?bta04921/bta:286800%09red
Non-alcoholic fatty liver disease (NAFLD)	KEGG PATHWAY	bta04932	1	158	0.289144	0.351103	UQCR10	http://www.genome.jp/kegg-bin/show_pathway?bta04932/bta:616109%09red
Cellular senescence	KEGG PATHWAY	bta04218	1	166	0.301281	0.359423	RRAS2	http://www.genome.jp/kegg-bin/show_pathway?bta04218/bta:519269%09red
Hepatitis B	KEGG PATHWAY	bta05161	1	172	0.31025	0.363741	HSPG2	http://www.genome.jp/kegg-bin/show_pathway?bta05161/bta:444872%09red
Tight junction	KEGG PATHWAY	bta04530	1	178	0.319105	0.36497	MYH8	http://www.genome.jp/kegg-bin/show_pathway?bta04530/bta:281339%09red
Alzheimer disease	KEGG PATHWAY	bta05010	1	180	0.322032	0.36497	UQCR10	http://www.genome.jp/kegg-bin/show_pathway?bta05010/bta:616109%09red
Regulation of actin cytoskeleton	KEGG PATHWAY	bta04810	1	212	0.367214	0.408711	RRAS2	http://www.genome.jp/kegg-bin/show_pathway?bta04810/bta:519269%09red
Rap1 signaling pathway	KEGG PATHWAY	bta04015	1	216	0.372649	0.408711	ADORA2B	http://www.genome.jp/kegg-bin/show_pathway?bta04015/bta:529760%09red
Alcoholism	KEGG PATHWAY	bta05034	1	224	0.383381	0.412972	ADORA2B	http://www.genome.jp/kegg-bin/show_pathway?bta05034/bta:529760%09red
cAMP signaling pathway	KEGG PATHWAY	bta04024	1	228	0.38868	0.412972	RRAS2	http://www.genome.jp/kegg-bin/show_pathway?bta04024/bta:519269%09red
Thermogenesis	KEGG PATHWAY	bta04714	1	239	0.403021	0.418123	UQCR10	http://www.genome.jp/kegg-bin/show_pathway?bta04714/bta:616109%09red
Ras signaling pathway	KEGG PATHWAY	bta04014	1	242	0.406874	0.418123	RRAS2	http://www.genome.jp/kegg-bin/show_pathway?bta04014/bta:519269%09red
Endocytosis	KEGG PATHWAY	bta04144	1	246	0.411974	0.418123	PDCD6IP	http://www.genome.jp/kegg-bin/show_pathway?bta04144/bta:533406%09red
Cytokine-cytokine receptor interaction	KEGG PATHWAY	bta04060	1	323	0.502145	0.502145	IL18R1	http://www.genome.jp/kegg-bin/show_pathway?bta04060/bta:407221%09red

[truncated: 13 more sheets: Table S11, Table S12, Table S13, Table S14, Table S15, Table S16, Table S17, Table S18, Table S19, Table S20, Table S21, Table S22, Table S23]
